# Supplementary material for: Topical Trichosanthis Radix Water Extract Attenuates Atopic Dermatitis‐Like Skin Inflammation: Marker Standardization, Network Pharmacology, and Preclinical Validation
Source: Mediators Inflamm. 2026 Jul 9;2026:8744885. doi: 10.1155/mi/8744885 (PMC13347627; doi:10.1155/mi/8744885)
Supplement: Supplementary file 1 — Supporting Information Supporting Information Table S1: TR compounds identified in the TCMSP database. Supporting Information Table S2: Predicted target genes of the TR ingredients in the SwissTargetPrediction database. Supporting Information Table S3: AD‐related target genes in the GeneCards database. Supporting Information Table S4: Overlapping genes of TR and AD. Supporting Information Table S5: Centrality scores of the top 10 hub genes identified by cytoHubba. Supporting Information Table S6: GO functional enrichment of TR in the DAVID database. Supporting Information Table S7: KEGG pathways of TR in the DAVID database. Supporting Information Table S8: List of primer sequences for mouse and human. [file MI-2026-8744885-s001.xlsx]

## Sheet: Supplementary Table 1
Supplementary Table 1. TR compounds identified in the TCMSP database
Mol ID	Molecule Name	OB (%)	DL
MOL002440	cucurbitacin b	25.9	0.75
MOL002805	Elatericin A	16.85	0.79
MOL003800	CIR	52.96	0.03
MOL000388	gamma-aminobutyric acid	24.09	0.01
MOL004355	Spinasterol	42.98	0.76
MOL004652	(2R,3R,4S,5S,6R)-2-[[(3S,5S,9R,10S,13R,14R,17R)-17-[(E,2R,5S)-5-ethyl-6-methylhept-3-en-2-yl]-10,13-dimethyl-2,3,4,5,6,9,11,12,14,15,16,17-dodecahydro-1H-cyclopenta[a]phenanthren-3-yl]oxy]-6-(hydroxymethyl)oxane-3,4,5-triol	21.2	0.63
MOL005367	GUP	43.04	0.04
MOL006755	DIHYDROCUCURBITACIN B	23.15	0.75
MOL006756	Schottenol	37.42	0.75
MOL006757	Bryonolic acid	16.88	0.76
MOL006758	delta7-Stigmastenol-3-O-beta-D-glucoside	20.67	0.63
MOL006759	poriferast-7-en-3beta-ol	8	0.75
MOL006760	(R)-ornithine	90.5	0.01
MOL006761	Schottenol glucoside	20.67	0.62
MOL006762	2-Hydroxymethylserine	95.7	0.02

## Sheet: Supplementary Table 2
Supplementary Table 2. Predicted target genes of the TR ingredients in the SwissTargetPrediction database
Predicted target genes
ACHE
ACP1
ADORA3
AKR1B10
AR
ATP12A
BACE1
BCHE
CDC25A
CES2
CHRM2
CYP17A1
CYP19A1
CYP2C19
CYP51A1
DHCR7
ESR1
ESR2
FAAH
FABP1
FABP3
FABP4
FABP5
FNTA
FNTB
G6PD
GLRA1
HMGCR
HSD11B1
HSD11B2
MAPK3
NOS2
NPC1L1
NR1H2
NR1H3
NR1I3
PGR
PLA2G1B
POLB
PPARD
PPARG
PREP
PRKCH
PTGES
PTPN1
PTPN11
PTPN2
PTPN6
PTPRF
RORA
RORC
SERPINA6
SHBG
SLC6A2
SLC6A4
SQLE
SREBF2
TERT
TOP2A
UGT2B7
VDR

## Sheet: Supplementary Table 3
Supplementary Table 3. AD-related target genes in the GeneCards database
Gene Symbol	Description	Uniprot ID	Relevance score
CARD11	Caspase Recruitment Domain Family Member 11	Q9BXL7	60.3953
FLG	Filaggrin	P20930	59.3721
CCDST	Cervical Cancer Associated DHX9 Suppressive Transcript		41.9487
CARD11-AS1	CARD11 Antisense RNA 1		33.0152
JAK1	Janus Kinase 1	P23458	28.9487
IL13	Interleukin 13	P35225	28.7788
SPINK5	Serine Peptidase Inhibitor Kazal Type 5	Q9NQ38	27.0872
IL4	Interleukin 4	P05112	25.7993
ATOD1	Dermatitis, Atopic		25.5783
CCL17	C-C Motif Chemokine Ligand 17	Q92583	25.3931
STAT6	Signal Transducer And Activator Of Transcription 6	P42226	24.7588
CCL11	C-C Motif Chemokine Ligand 11	P51671	24.1698
IGHE	Immunoglobulin Heavy Constant Epsilon	P01854	24.167
IL31	Interleukin 31	Q6EBC2	23.0152
IFNG	Interferon Gamma	P01579	22.4223
KCNJ11	Potassium Inwardly Rectifying Channel Subfamily J Member 11	Q14654	22.0918
SOCS3	Suppressor Of Cytokine Signaling 3	O14543	21.9498
DOCK8	Dedicator Of Cytokinesis 8	Q8NF50	20.9778
IL5	Interleukin 5	P05113	19.7969
CCL22	C-C Motif Chemokine Ligand 22	O00626	19.6824
TSLP	Thymic Stromal Lymphopoietin	Q969D9	19.3484
RNASE3	Ribonuclease A Family Member 3	P12724	18.7838
FLG2	Filaggrin 2	Q5D862	18.5196
TNF	Tumor Necrosis Factor	P01375	18.3979
TLR2	Toll Like Receptor 2	O60603	18.2822
IL10	Interleukin 10	P22301	17.5017
KLK7	Kallikrein Related Peptidase 7	P49862	17.0897
FAF2	Fas Associated Factor Family Member 2	Q96CS3	16.7273
IL4R	Interleukin 4 Receptor	P24394	16.6149
IL6R	Interleukin 6 Receptor	P08887	15.319
CDSN	Corneodesmosin	Q15517	14.9407
ATOD3	Dermatitis, Atopic, 3		14.9197
IL31RA	Interleukin 31 Receptor A	Q8NI17	14.914
IL18	Interleukin 18	Q14116	14.6838
CCL27	C-C Motif Chemokine Ligand 27	Q9Y4X3	14.6428
PHF11	PHD Finger Protein 11	Q9UIL8	14.5252
DEFB4A	Defensin Beta 4A	O15263	14.3708
TLR4	Toll Like Receptor 4	O00206	13.9187
STAT3	Signal Transducer And Activator Of Transcription 3	P40763	13.8054
CCL18	C-C Motif Chemokine Ligand 18	P55774	13.7116
FOXN1	Forkhead Box N1	O15353	13.7011
CCR4	C-C Motif Chemokine Receptor 4	P51679	13.3274
ATOD5	Dermatitis, Atopic, 5		13.1675
ATOD6	Dermatitis, Atopic, 6		13.1675
IL2	Interleukin 2	P60568	12.9448
CXCL8	C-X-C Motif Chemokine Ligand 8	P10145	12.9408
ZNF341	Zinc Finger Protein 341	Q9BYN7	12.9394
FOXP3	Forkhead Box P3~Name Same As:- HGNC:13781	Q9BZS1	12.9001
CXCR3	C-X-C Motif Chemokine Receptor 3	P49682	12.8993
CCL5	C-C Motif Chemokine Ligand 5	P13501	12.843
LOC126805749	BRD4-Independent Group 4 Enhancer GRCh37_chr1:65312286-65313485		12.6371
IL33	Interleukin 33	O95760	12.6114
CHI3L1	Chitinase 3 Like 1	P36222	12.5619
HRH4	Histamine Receptor H4	Q9H3N8	12.3614
TMEM79	Transmembrane Protein 79	Q9BSE2	12.265
CXCL10	C-X-C Motif Chemokine Ligand 10	P02778	12.0861
FCER2	Fc Epsilon Receptor II	P06734	12.059
IL2RA	Interleukin 2 Receptor Subunit Alpha	P01589	12.0499
PGM3	Phosphoglucomutase 3	O95394	12.0464
IRAK3	Interleukin 1 Receptor Associated Kinase 3	Q9Y616	12.0445
NGF	Nerve Growth Factor	P01138	12.0095
ICAM1	Intercellular Adhesion Molecule 1	P05362	11.9828
CSF2	Colony Stimulating Factor 2	P04141	11.9467
LORICRIN	Loricrin Cornified Envelope Precursor Protein	P23490	11.8576
IGES	Immunoglobulin E Concentration, Serum		11.7936
NPSR1	Neuropeptide S Receptor 1	Q6W5P4	11.6627
CTLA4	Cytotoxic T-Lymphocyte Associated Protein 4	P16410	11.4799
IL17A	Interleukin 17A	Q16552	11.4373
CCR3	C-C Motif Chemokine Receptor 3	P51677	11.3637
CCR2	C-C Motif Chemokine Receptor 2	P41597	11.3128
IL16	Interleukin 16	Q14005	11.138
PTGDR	Prostaglandin D2 Receptor	Q13258	11.0117
IL1RL1	Interleukin 1 Receptor Like 1	Q01638	10.9946
CCL20	C-C Motif Chemokine Ligand 20	P78556	10.9034
LYN	LYN Proto-Oncogene, Src Family Tyrosine Kinase	P07948	10.8984
IL9	Interleukin 9	P15248	10.8316
MS4A2	Membrane Spanning 4-Domains A2	Q01362	10.8273
CCL2	C-C Motif Chemokine Ligand 2	P13500	10.7567
BDNF	Brain Derived Neurotrophic Factor	P23560	10.6349
EPX	Eosinophil Peroxidase	P11678	10.5782
TGM3	Transglutaminase 3	Q08188	10.5318
SELE	Selectin E	P16581	10.5077
S100A7	S100 Calcium Binding Protein A7	P31151	10.4622
IL1A	Interleukin 1 Alpha	P01583	10.2989
GATA3	GATA Binding Protein 3	P23771	10.0743
CMA1	Chymase 1	P23946	10.0689
CXCL9	C-X-C Motif Chemokine Ligand 9	Q07325	10.0584
CAMP	Cathelicidin Antimicrobial Peptide	P49913	9.90344
DOCK8-AS1	DOCK8 Antisense RNA 1	Q5T8R8	9.89219
PSIP1	PC4 And SRSF1 Interacting Protein 1	O75475	9.75729
PRG2	Proteoglycan 2, Pro Eosinophil Major Basic Protein	P13727	9.75234
HRH1	Histamine Receptor H1	P35367	9.7185
PDE4A	Phosphodiesterase 4A	P27815	9.6964
CSN1S1	Casein Alpha S1	P47710	9.57317
F2RL1	F2R Like Trypsin Receptor 1	P55085	9.5675
ATOD7	Dermatitis, Atopic, Susceptibility To, 7		9.5667
ATOD8	Dermatitis, Atopic, 8		9.5667
ATOD9	Dermatitis, Atopic, 9		9.5667
LALBA	Lactalbumin Alpha	P00709	9.54982
IL12RB1	Interleukin 12 Receptor Subunit Beta 1	P42701	9.51905
CCL13	C-C Motif Chemokine Ligand 13	Q99616	9.29572
IL12B	Interleukin 12B	P29460	9.24714
IVL	Involucrin	P07476	9.16223
TLR9	Toll Like Receptor 9	Q9NR96	9.1176
DEFB103B	Defensin Beta 103B	P81534	9.11048
MIR155	MicroRNA 155		9.07933
IL1B	Interleukin 1 Beta	P01584	9.03774
HNMT	Histamine N-Methyltransferase	P50135	8.98104
TIMP1	TIMP Metallopeptidase Inhibitor 1	P01033	8.89659
SELL	Selectin L	P14151	8.78556
IL6	Interleukin 6	P05231	8.75151
PTGDR2	Prostaglandin D2 Receptor 2	Q9Y5Y4	8.70283
IL2RB	Interleukin 2 Receptor Subunit Beta	P14784	8.6994
VCAM1	Vascular Cell Adhesion Molecule 1	P19320	8.6994
SELP	Selectin P	P16109	8.65272
CCL26	C-C Motif Chemokine Ligand 26	Q9Y258	8.54804
ALOX5	Arachidonate 5-Lipoxygenase	P09917	8.41273
FCGR3A	Fc Gamma Receptor IIIa	P08637	8.37093
CD8A	CD8 Subunit Alpha	P01732	8.31601
CFTR	CF Transmembrane Conductance Regulator	P13569	8.30502
IL3	Interleukin 3	P08700	8.25565
CD40	CD40 Molecule	P25942	8.22462
CCL1	C-C Motif Chemokine Ligand 1	P22362	8.18799
CRLF2	Cytokine Receptor Like Factor 2	Q9HC73	8.15613
CCL4	C-C Motif Chemokine Ligand 4	P13236	7.98711
LRRC32	Leucine Rich Repeat Containing 32	Q14392	7.9577
BCL7B	BAF Chromatin Remodeling Complex Subunit BCL7B	Q9BQE9	7.92843
CD69	CD69 Molecule	Q07108	7.90058
CSTA	Cystatin A	P01040	7.71925
VIP	Vasoactive Intestinal Peptide	P01282	7.70041
DOP1A	DOP1 Leucine Zipper Like Protein A	Q5JWR5	7.69311
KITLG	KIT Ligand	P21583	7.65255
LINC02605	Long Intergenic Non-Protein Coding RNA 2605		7.62675
KLK6	Kallikrein Related Peptidase 6	Q92876	7.60237
IL6ST	Interleukin 6 Cytokine Family Signal Transducer	P40189	7.42321
CCL7	C-C Motif Chemokine Ligand 7	P80098	7.38787
TGFB1	Transforming Growth Factor Beta 1	P01137	7.38402
NACA	Nascent Polypeptide Associated Complex Subunit Alpha	E9PAV3	7.36171
IL17D	Interleukin 17D	Q8TAD2	7.27421
IL22	Interleukin 22	Q9GZX6	7.10299
COL6A5	Collagen Type VI Alpha 5 Chain	A8TX70	7.06171
MIR21	MicroRNA 21		7.02968
TBC1D4	TBC1 Domain Family Member 4	O60343	7.02398
POSTN	Periostin	Q15063	6.959
NOD2	Nucleotide Binding Oligomerization Domain Containing 2	Q9HC29	6.95842
TNFRSF8	TNF Receptor Superfamily Member 8	P28908	6.93702
TXK	TXK Tyrosine Kinase	P42681	6.83133
DEFB1	Defensin Beta 1	P60022	6.76992
RNASE2	Ribonuclease A Family Member 2	P10153	6.70462
FCER1A	Fc Epsilon Receptor Ia	P12319	6.65557
TNFRSF4	TNF Receptor Superfamily Member 4	P43489	6.53582
GSTP1	Glutathione S-Transferase Pi 1	P09211	6.50642
TRPV1	Transient Receptor Potential Cation Channel Subfamily V Member 1	Q8NER1	6.47814
ERBB2	Erb-B2 Receptor Tyrosine Kinase 2	P04626	6.338
TNFSF4	TNF Superfamily Member 4	P23510	6.29703
ADRB2	Adrenoceptor Beta 2	P07550	6.26614
NLRP3	NLR Family Pyrin Domain Containing 3	Q96P20	6.24239
ADAM33	ADAM Metallopeptidase Domain 33	Q9BZ11	6.15705
KRT1	Keratin 1	P04264	6.07989
SCGB1A1	Secretoglobin Family 1A Member 1	P11684	6.07813
KLK5	Kallikrein Related Peptidase 5	Q9Y337	6.0753
CAT	Catalase	P04040	6.05045
CD86	CD86 Molecule	P42081	6.04287
IL13RA1	Interleukin 13 Receptor Subunit Alpha 1	P78552	6.01664
NEAT1	Nuclear Paraspeckle Assembly Transcript 1		5.97964
PVT1	Pvt1 Oncogene		5.97964
CDKN2B-AS1	CDKN2B And CDKN2A Antisense Cis And Trans Regulatory RNA 1		5.97964
ASRT2	Asthma-Related Traits, Susceptibilty To, 2		5.97964
CERNA3	Competing Endogenous LncRNA 3 For MiR-645		5.95099
MIR148B	MicroRNA 148b		5.92425
MIR152	MicroRNA 152		5.92425
OVOL1	Ovo Like Transcriptional Repressor 1	O14753	5.87522
CCL24	C-C Motif Chemokine Ligand 24	O00175	5.86466
TUG1	Taurine Up-Regulated 1	A0A6I8PU40	5.8356
MBL2	Mannose Binding Lectin 2	P11226	5.81309
IL7R	Interleukin 7 Receptor	P16871	5.80067
CLDN1	Claudin 1	O95832	5.7653
HLA-G	Major Histocompatibility Complex, Class I, G	P17693	5.72007
IL37	Interleukin 37	Q9NZH6	5.65396
MEFV	MEFV Innate Immunity Regulator, Pyrin	O15553	5.65153
DSG1	Desmoglein 1	Q02413	5.61191
JAK2	Janus Kinase 2	O60674	5.56805
CXCL11	C-X-C Motif Chemokine Ligand 11	O14625	5.54603
DEFB103A	Defensin Beta 103A	P81534	5.54395
HRNR	Hornerin	Q86YZ3	5.50905
IL10RA	Interleukin 10 Receptor Subunit Alpha	Q13651	5.49305
GSTM1	Glutathione S-Transferase Mu 1	P09488	5.46936
JAK3	Janus Kinase 3	P52333	5.43115
CARD9	Caspase Recruitment Domain Family Member 9	Q9H257	5.37261
GNA12	G Protein Subunit Alpha 12	Q03113	5.37261
MRM2	Mitochondrial RRNA Methyltransferase 2	Q9UI43	5.37261
TCF25	TCF25 Ribosome Quality Control Complex Subunit	Q9BQ70	5.37261
SDK1	Sidekick Cell Adhesion Molecule 1	Q7Z5N4	5.37261
SNX8	Sorting Nexin 8	Q9Y5X2	5.37261
GZMB	Granzyme B	P10144	5.37165
SOCS1	Suppressor Of Cytokine Signaling 1	O15524	5.36683
HLA-DRB1	Major Histocompatibility Complex, Class II, DR Beta 1	P01911	5.26467
DSC1	Desmocollin 1	Q08554	5.18497
KIF3A	Kinesin Family Member 3A	Q9Y496	5.17319
AHR	Aryl Hydrocarbon Receptor	P35869	5.14997
SERPINB4	Serpin Family B Member 4	P48594	5.13762
MIR126	MicroRNA 126		5.05322
TNFRSF18	TNF Receptor Superfamily Member 18	Q9Y5U5	5.037
TAC1	Tachykinin Precursor 1	P20366	5.02145
S100A8	S100 Calcium Binding Protein A8	P05109	4.94599
GBA1	Glucosylceramidase Beta 1	P04062	4.92995
IL5RA	Interleukin 5 Receptor Subunit Alpha	Q01344	4.91605
TLR6	Toll Like Receptor 6	Q9Y2C9	4.87079
NAT2	N-Acetyltransferase 2	P11245	4.84535
HAVCR1	Hepatitis A Virus Cellular Receptor 1	Q96D42	4.82092
PF4	Platelet Factor 4	P02776	4.81372
HLA-B	Major Histocompatibility Complex, Class I, B	P01889	4.78447
CYSLTR1	Cysteinyl Leukotriene Receptor 1	Q9Y271	4.74251
CCL3	C-C Motif Chemokine Ligand 3	P10147	4.70817
IL15	Interleukin 15	P40933	4.70555
PI3	Peptidase Inhibitor 3	P19957	4.69147
CX3CR1	C-X3-C Motif Chemokine Receptor 1	P49238	4.67568
CD14	CD14 Molecule	P08571	4.65279
KRT16	Keratin 16	P08779	4.64262
GAS5	Growth Arrest Specific 5		4.62268
MIF	Macrophage Migration Inhibitory Factor	P14174	4.61679
NLRP1	NLR Family Pyrin Domain Containing 1	Q9C000	4.60493
EMSY	EMSY Transcriptional Repressor, BRCA2 Interacting	Q7Z589	4.58063
STAT1	Signal Transducer And Activator Of Transcription 1	P42224	4.55213
S100A9	S100 Calcium Binding Protein A9	P06702	4.54629
SYK	Spleen Associated Tyrosine Kinase	P43405	4.53967
CCR5	C-C Motif Chemokine Receptor 5	P51681	4.53394
BDNF-AS	BDNF Antisense RNA		4.52394
MRGPRX2	MAS Related GPR Family Member X2	Q96LB1	4.52394
TGM5	Transglutaminase 5	O43548	4.50696
IL25	Interleukin 25	Q9H293	4.46219
MIR146A	MicroRNA 146a		4.43668
TACR1	Tachykinin Receptor 1	P25103	4.41929
NECTIN1	Nectin Cell Adhesion Molecule 1	Q15223	4.38752
SCNN1A	Sodium Channel Epithelial 1 Subunit Alpha	P37088	4.37942
TLR3	Toll Like Receptor 3	O15455	4.37388
PSMB9	Proteasome 20S Subunit Beta 9	P28065	4.33146
TMPO	Thymopoietin	P42166	4.2893
HAVCR2	Hepatitis A Virus Cellular Receptor 2	Q8TDQ0	4.27572
NFKB1	Nuclear Factor Kappa B Subunit 1	P19838	4.27507
DPP9	Dipeptidyl Peptidase 9	Q86TI2	4.26389
PLA2G7	Phospholipase A2 Group VII	Q13093	4.22824
FKBP5	FKBP Prolyl Isomerase 5	Q13451	4.22824
SCGB3A2	Secretoglobin Family 3A Member 2	Q96PL1	4.22824
MUC7	Mucin 7, Secreted	Q8TAX7	4.22824
ODAD3	Outer Dynein Arm Docking Complex Subunit 3	A5D8V7	4.22824
USB1	U6 SnRNA Biogenesis Phosphodiesterase 1	Q9BQ65	4.22824
ZNF319	Zinc Finger Protein 319	Q9P2F9	4.22824
HCP5	HLA Complex P5	Q6MZN7	4.22824
MEG3	Maternally Expressed 3		4.22824
CASC2	Cancer Susceptibility 2	Q8IU53	4.22824
PTTG3P	Pituitary Tumor-Transforming 3, Pseudogene	Q9NZH4	4.22824
CRNDE	Colorectal Neoplasia Differentially Expressed		4.22824
MIR148A	MicroRNA 148a		4.22824
BCYRN1	Brain Cytoplasmic RNA 1		4.22824
SNHG16	Small Nucleolar RNA Host Gene 16		4.22824
NKILA	NF-KappaB Interacting LncRNA		4.22824
WSPAR	Wnt Signaling Pathway Activating Non-Coding RNA		4.22824
ASRT3	Asthma-Related Traits, Susceptibility To, 3		4.22824
ASRT4	Asthma-Related Traits, Susceptibility To, 4		4.22824
ASRT6	Asthma-Related Traits, Susceptibility To, 6		4.22824
TMEM232	Transmembrane Protein 232	C9JQI7	4.21953
IL32	Interleukin 32	P24001	4.21471
GPR15LG	G Protein-Coupled Receptor 15 Ligand	Q6UWK7	4.17764
FASLG	Fas Ligand	P48023	4.16143
PPARA	Peroxisome Proliferator Activated Receptor Alpha	Q07869	4.15416
TAP1	Transporter 1, ATP Binding Cassette Subfamily B Member	Q03518	4.13434
IL19	Interleukin 19	Q9UHD0	4.13281
TRPV3	Transient Receptor Potential Cation Channel Subfamily V Member 3	Q8NET8	4.12101
HLA-DQB1	Major Histocompatibility Complex, Class II, DQ Beta 1	P01920	4.10913
CCR10	C-C Motif Chemokine Receptor 10	P46092	4.10321
IL17F	Interleukin 17F	Q96PD4	4.09497
LGALS3	Galectin 3	P17931	4.07579
ENPP3	Ectonucleotide Pyrophosphatase/Phosphodiesterase 3	O14638	4.05641
CD40LG	CD40 Ligand	P29965	4.04978
TAP2	Transporter 2, ATP Binding Cassette Subfamily B Member	Q03519	4.04978
IL1RN	Interleukin 1 Receptor Antagonist	P18510	4.04581
SMAD3	SMAD Family Member 3	P84022	4.04581
IL23A	Interleukin 23 Subunit Alpha	Q9NPF7	4.04146
PPBP	Pro-Platelet Basic Protein	P02775	4.03969
CCR7	C-C Motif Chemokine Receptor 7	P32248	4.03969
LBR	Lamin B Receptor	Q14739	4.01462
BRAF	B-Raf Proto-Oncogene, Serine/Threonine Kinase	P15056	3.99308
CYP24A1	Cytochrome P450 Family 24 Subfamily A Member 1	Q07973	3.98874
HSPA9	Heat Shock Protein Family A (Hsp70) Member 9	P38646	3.98498
SCNN1B	Sodium Channel Epithelial 1 Subunit Beta	P51168	3.98498
IFIH1	Interferon Induced With Helicase C Domain 1	Q9BYX4	3.98498
RRAS2	RAS Related 2	P62070	3.98498
SCNN1G	Sodium Channel Epithelial 1 Subunit Gamma	P51170	3.98498
NEK9	NIMA Related Kinase 9	Q8TD19	3.98498
ABCC9	ATP Binding Cassette Subfamily C Member 9	O60706	3.98498
KARS1	Lysyl-TRNA Synthetase 1	Q15046	3.98498
IPO8	Importin 8	O15397	3.98498
HR	HR Lysine Demethylase And Nuclear Receptor Corepressor	O43593	3.98498
MORC2	MORC Family CW-Type Zinc Finger 2	Q9Y6X9	3.98498
KRT74	Keratin 74	Q7RTS7	3.98498
IGKC	Immunoglobulin Kappa Constant	P01834	3.98498
IGHG2	Immunoglobulin Heavy Constant Gamma 2 (G2m Marker)	P01859	3.98498
LRP1	LDL Receptor Related Protein 1	Q07954	3.98498
SAT1	Spermidine/Spermine N1-Acetyltransferase 1	P21673	3.98498
MBTPS2	Membrane Bound Transcription Factor Peptidase, Site 2	O43462	3.98498
POMC	Proopiomelanocortin	P01189	3.9684
SPRR1A	Small Proline Rich Protein 1A	P35321	3.94701
HLA-A	Major Histocompatibility Complex, Class I, A	P04439	3.92791
WAS	WASP Actin Nucleation Promoting Factor	P42768	3.90646
CX3CL1	C-X3-C Motif Chemokine Ligand 1	P78423	3.89549
CCR6	C-C Motif Chemokine Receptor 6	P51684	3.89549
TLR1	Toll Like Receptor 1	Q15399	3.87448
KLRB1	Killer Cell Lectin Like Receptor B1	Q12918	3.85774
VEGFA	Vascular Endothelial Growth Factor A	P15692	3.85302
LTA	Lymphotoxin Alpha	P01374	3.85086
IL1R1	Interleukin 1 Receptor Type 1	P14778	3.85086
LEP	Leptin	P41159	3.80863
NOD1	Nucleotide Binding Oligomerization Domain Containing 1	Q9Y239	3.80863
GSTT1	Glutathione S-Transferase Theta 1	P30711	3.80776
ICOS	Inducible T Cell Costimulator	Q9Y6W8	3.80679
IL7	Interleukin 7	P13232	3.80502
LELP1	Late Cornified Envelope Like Proline Rich 1	Q5T871	3.79222
NFE2L2	NFE2 Like BZIP Transcription Factor 2	Q16236	3.76255
IRF2	Interferon Regulatory Factor 2	P14316	3.75991
CARD14	Caspase Recruitment Domain Family Member 14	Q9BXL6	3.75576
AMBP	Alpha-1-Microglobulin/Bikunin Precursor	P02760	3.75205
IL18R1	Interleukin 18 Receptor 1	Q13478	3.71875
EDN1	Endothelin 1	P05305	3.71469
CD79A	CD79a Molecule	P11912	3.71469
NGFR	Nerve Growth Factor Receptor	P08138	3.71469
CXCL12	C-X-C Motif Chemokine Ligand 12	P48061	3.71469
SERPINB7	Serpin Family B Member 7	O75635	3.70896
TGM1	Transglutaminase 1	P22735	3.70205
HMGB1	High Mobility Group Box 1	P09429	3.67834
PSMB8	Proteasome 20S Subunit Beta 8	P28062	3.67316
IFNGR1	Interferon Gamma Receptor 1	P15260	3.66374
DPP4	Dipeptidyl Peptidase 4	P27487	3.65595
TIRAP	TIR Domain Containing Adaptor Protein	P58753	3.63721
MIR144	MicroRNA 144		3.609
IDO1	Indoleamine 2,3-Dioxygenase 1	P14902	3.609
SLC19A1	Solute Carrier Family 19 Member 1	P41440	3.59864
PPOX	Protoporphyrinogen Oxidase	P50336	3.59864
GNB2	G Protein Subunit Beta 2	P62879	3.59864
SRCAP	Snf2 Related CREBBP Activator Protein	Q6ZRS2	3.59864
ARTN	Artemin	Q5T4W7	3.57581
IL12RB2	Interleukin 12 Receptor Subunit Beta 2	Q99665	3.54948
LGALS9	Galectin 9	O00182	3.5489
KLK14	Kallikrein Related Peptidase 14	Q9P0G3	3.53867
DOLK	Dolichol Kinase	Q9UPQ8	3.53569
CASP1	Caspase 1	P29466	3.50104
CD4	CD4 Molecule	P01730	3.48947
CXCL1	C-X-C Motif Chemokine Ligand 1	P09341	3.48363
MBP	Myelin Basic Protein	P02686	3.47613
TYK2	Tyrosine Kinase 2	P29597	3.41259
IL12A	Interleukin 12A	P29459	3.39536
ERAP1	Endoplasmic Reticulum Aminopeptidase 1	Q9NZ08	3.39536
TP63	Tumor Protein P63	Q9H3D4	3.39201
IL36G	Interleukin 36 Gamma	Q9NZH8	3.39201
RETN	Resistin	Q9HD89	3.37897
LCN2	Lipocalin 2	P80188	3.37704
S100A12	S100 Calcium Binding Protein A12	P80511	3.37704
TBXA2R	Thromboxane A2 Receptor	P21731	3.36511
KLRK1	Killer Cell Lectin Like Receptor K1	P26718	3.35449
TNFSF18	TNF Superfamily Member 18	Q9UNG2	3.35088
TRPA1	Transient Receptor Potential Cation Channel Subfamily A Member 1	O75762	3.35088
MC1R	Melanocortin 1 Receptor	Q01726	3.34777
SIGLEC8	Sialic Acid Binding Ig Like Lectin 8	Q9NYZ4	3.33517
RELA	RELA Proto-Oncogene, NF-KB Subunit	Q04206	3.30783
HLA-DQA1	Major Histocompatibility Complex, Class II, DQ Alpha 1	P01909	3.27823
SMAD2	SMAD Family Member 2	Q15796	3.27823
IL21	Interleukin 21	Q9HBE4	3.26257
MICU1	Mitochondrial Calcium Uptake 1	Q9BPX6	3.26257
TNFAIP3	TNF Alpha Induced Protein 3	P21580	3.26257
TNFSF14	TNF Superfamily Member 14	O43557	3.21648
NPY	Neuropeptide Y	P01303	3.21471
NTF3	Neurotrophin 3	P20783	3.21471
GSDMD	Gasdermin D	P57764	3.21471
CSF1	Colony Stimulating Factor 1	P09603	3.16397
MMP9	Matrix Metallopeptidase 9	P14780	3.16397
ORAI1	ORAI Calcium Release-Activated Calcium Modulator 1	Q96D31	3.16376
NLRC4	NLR Family CARD Domain Containing 4	Q9NPP4	3.10902
ALDH1A1	Aldehyde Dehydrogenase 1 Family Member A1	P00352	3.10902
SLC6A4	Solute Carrier Family 6 Member 4	P31645	3.10902
LECT2	Leukocyte Cell Derived Chemotaxin 2	O14960	3.10902
UCHL1	Ubiquitin C-Terminal Hydrolase L1	P09936	3.10902
HMOX1	Heme Oxygenase 1	P09601	3.09812
ADIPOQ	Adiponectin, C1Q And Collagen Domain Containing	Q15848	3.09812
COL6A6	Collagen Type VI Alpha 6 Chain	A6NMZ7	3.0817
IKZF2	IKAROS Family Zinc Finger 2	Q9UKS7	3.06755
CALCA	Calcitonin Related Polypeptide Alpha	P06881	3.0495
TNFSF13	TNF Superfamily Member 13	O75888	3.0495
CXCR2	C-X-C Motif Chemokine Receptor 2	P25025	3.02339
DLX3	Distal-Less Homeobox 3	O60479	3.01588
DEFB125	Defensin Beta 125	Q8N687	3.01513
DEFB127	Defensin Beta 127	Q9H1M4	3.01513
ASAH2B	N-Acylsphingosine Amidohydrolase 2B	P0C7U1	3.01513
DEFB124	Defensin Beta 124	Q8NES8	3.01513
DEFB128	Defensin Beta 128	Q7Z7B8	3.01513
DEFB132	Defensin Beta 132	Q7Z7B7	3.01513
AOC1	Amine Oxidase Copper Containing 1	P19801	3.00328
DCD	Dermcidin	P81605	2.98366
ENO1	Enolase 1	P06733	2.98366
TOLLIP	Toll Interacting Protein	Q9H0E2	2.98366
SPRR1B	Small Proline Rich Protein 1B	P22528	2.98366
KIR2DS1	Killer Cell Immunoglobulin Like Receptor, Two Ig Domains And Short Cytoplasmic Tail 1	Q14954	2.98366
CD1C	CD1c Molecule	P29017	2.98366
MTOR	Mechanistic Target Of Rapamycin Kinase	P42345	2.98283
CASP3	Caspase 3	P42574	2.93757
YAP1	Yes1 Associated Transcriptional Regulator	P46937	2.93757
MPO	Myeloperoxidase	P05164	2.93743
MMP3	Matrix Metallopeptidase 3	P08254	2.93474
TNFSF13B	TNF Superfamily Member 13b	Q9Y275	2.93474
ORMDL3	ORMDL Sphingolipid Biosynthesis Regulator 3	Q8N138	2.93474
IL9R	Interleukin 9 Receptor	Q01113	2.93474
PTGS1	Prostaglandin-Endoperoxide Synthase 1	P23219	2.93474
CTRL	Chymotrypsin Like	P40313	2.92073
CCL28	C-C Motif Chemokine Ligand 28	Q9NRJ3	2.88971
PTGS2	Prostaglandin-Endoperoxide Synthase 2	P35354	2.87463
TCHH	Trichohyalin	Q07283	2.8714
VDR	Vitamin D Receptor	P11473	2.8653
COL7A1	Collagen Type VII Alpha 1 Chain	Q02388	2.86287
IL11	Interleukin 11	P20809	2.8627
JUP	Junction Plakoglobin	P14923	2.85208
PKP2	Plakophilin 2	Q99959	2.85208
TIGIT	T Cell Immunoreceptor With Ig And ITIM Domains	Q495A1	2.83876
LTA4H	Leukotriene A4 Hydrolase	P09960	2.82678
TLR7	Toll Like Receptor 7	Q9NYK1	2.82678
MIR26A1	MicroRNA 26a-1		2.81921
PLAUR	Plasminogen Activator, Urokinase Receptor	Q03405	2.81921
PWAR1	Prader Willi/Angelman Region RNA 1		2.78402
PDE3B	Phosphodiesterase 3B	Q13370	2.77583
LTB4R	Leukotriene B4 Receptor	Q15722	2.77583
ADCY10	Adenylate Cyclase 10	Q96PN6	2.76832
DNAJB6	DnaJ Heat Shock Protein Family (Hsp40) Member B6	O75190	2.75891
CTSE	Cathepsin E	P14091	2.7245
APOC1	Apolipoprotein C1	P02654	2.7245
S100A2	S100 Calcium Binding Protein A2	P29034	2.7245
FUT7	Fucosyltransferase 7	Q11130	2.7245
ACTL9	Actin Like 9	Q8TC94	2.7245
ANOS1	Anosmin 1	P23352	2.7245
CD207	CD207 Molecule	Q9UJ71	2.7245
FAS	Fas Cell Surface Death Receptor	P25445	2.72109
IL13RA2	Interleukin 13 Receptor Subunit Alpha 2	Q14627	2.72109
OSMR	Oncostatin M Receptor	Q99650	2.72109
STAT4	Signal Transducer And Activator Of Transcription 4	Q14765	2.72109
ASAH2	N-Acylsphingosine Amidohydrolase 2	Q9NR71	2.72095
CYP27A1	Cytochrome P450 Family 27 Subfamily A Member 1	Q02318	2.6815
DOK3	Docking Protein 3	Q7L591	2.6815
RARRES2	Retinoic Acid Receptor Responder 2	Q99969	2.6815
TBX21	T-Box Transcription Factor 21	Q9UL17	2.68075
CSN3	Casein Kappa	P07498	2.66156
BTK	Bruton Tyrosine Kinase	Q06187	2.66156
BCL2A1	BCL2 Related Protein A1	Q16548	2.65866
NOS2	Nitric Oxide Synthase 2	P35228	2.65852
CD80	CD80 Molecule	P33681	2.65852
FCGR3B	Fc Gamma Receptor IIIb	O75015	2.64483
NLRP10	NLR Family Pyrin Domain Containing 10	Q86W26	2.64037
GSDMA	Gasdermin A	Q96QA5	2.64037
DSC2	Desmocollin 2	Q02487	2.62882
IRF7	Interferon Regulatory Factor 7	Q92985	2.59732
IRF3	Interferon Regulatory Factor 3	Q14653	2.59732
PLA2G4D	Phospholipase A2 Group IVD	Q86XP0	2.59602
NOS3	Nitric Oxide Synthase 3	P29474	2.59572
ALB	Albumin	P02768	2.59572
CASP8	Caspase 8	Q14790	2.59572
TGFB2	Transforming Growth Factor Beta 2	P61812	2.59572
C5AR1	Complement C5a Receptor 1	P21730	2.59572
AREG	Amphiregulin	P15514	2.59572
PARP1	Poly(ADP-Ribose) Polymerase 1	P09874	2.59572
PDYN	Prodynorphin	P01213	2.58392
CIITA	Class II Major Histocompatibility Complex Transactivator	P33076	2.58392
SMPD1	Sphingomyelin Phosphodiesterase 1	P17405	2.58392
BCL11B	BCL11 Transcription Factor B	Q9C0K0	2.58392
NLRP12	NLR Family Pyrin Domain Containing 12	P59046	2.58392
TIMD4	T Cell Immunoglobulin And Mucin Domain Containing 4	Q96H15	2.58392
ADM2	Adrenomedullin 2	Q7Z4H4	2.58392
LCE3B	Late Cornified Envelope 3B	Q5TA77	2.58392
LCE3C	Late Cornified Envelope 3C	Q5T5A8	2.58392
RELB	RELB Proto-Oncogene, NF-KB Subunit	Q01201	2.58392
HAS3	Hyaluronan Synthase 3	O00219	2.58392
TNFSF12	TNF Superfamily Member 12	O43508	2.58392
ERAP2	Endoplasmic Reticulum Aminopeptidase 2	Q6P179	2.58392
NBAS	NBAS Subunit Of NRZ Tethering Complex	A2RRP1	2.57082
SCAPER	S-Phase Cyclin A Associated Protein In The ER	Q9BY12	2.57082
MMP1	Matrix Metallopeptidase 1	P03956	2.55206
CYSLTR2	Cysteinyl Leukotriene Receptor 2	Q9NS75	2.52098
CXCR1	C-X-C Motif Chemokine Receptor 1	P25024	2.52098
IFNA1	Interferon Alpha 1	P01562	2.52098
MIR223	MicroRNA 223		2.52098
IRF1	Interferon Regulatory Factor 1	P10914	2.52098
HDAC1	Histone Deacetylase 1	Q13547	2.52098
EGFR	Epidermal Growth Factor Receptor	P00533	2.5042
IL36A	Interleukin 36 Alpha	Q9UHA7	2.5042
SMPD2	Sphingomyelin Phosphodiesterase 2	O60906	2.49527
AKR1C3	Aldo-Keto Reductase Family 1 Member C3	P42330	2.49527
CRNN	Cornulin	Q9UBG3	2.49527
TCHHL1	Trichohyalin Like 1	Q5QJ38	2.49527
ITGAX	Integrin Subunit Alpha X	P20702	2.47657
HSPD1	Heat Shock Protein Family D (Hsp60) Member 1	P10809	2.45325
TPMT	Thiopurine S-Methyltransferase	P51580	2.45325
RNASE7	Ribonuclease A Family Member 7	Q9H1E1	2.45325
SLC25A46	Solute Carrier Family 25 Member 46	Q96AG3	2.45325
IL3RA	Interleukin 3 Receptor Subunit Alpha	P26951	2.45325
ITGAM	Integrin Subunit Alpha M	P11215	2.43234
PPARG	Peroxisome Proliferator Activated Receptor Gamma	P37231	2.43234
CP	Ceruloplasmin	P00450	2.43234
MMP8	Matrix Metallopeptidase 8	P22894	2.43234
BGLAP	Bone Gamma-Carboxyglutamate Protein	P02818	2.43234
MIR125A	MicroRNA 125a		2.43234
CCL19	C-C Motif Chemokine Ligand 19	Q99731	2.43234
RHOA	Ras Homolog Family Member A	P61586	2.43234
NQO1	NAD(P)H Quinone Dehydrogenase 1	P15559	2.43234
MMP12	Matrix Metallopeptidase 12	P39900	2.43234
CCR1	C-C Motif Chemokine Receptor 1	P32246	2.43234
ALOX12	Arachidonate 12-Lipoxygenase, 12S Type	P18054	2.43234
NCF4	Neutrophil Cytosolic Factor 4	Q15080	2.39851
SEMA3A	Semaphorin 3A	Q14563	2.39851
HLA-C	Major Histocompatibility Complex, Class I, C	P10321	2.39851
DDX39B	DExD-Box Helicase 39B	Q13838	2.39851
SERPINB3	Serpin Family B Member 3	P29508	2.39851
VPS50	VPS50 Subunit Of EARP/GARPII Complex	Q96JG6	2.39851
HSD11B1	Hydroxysteroid 11-Beta Dehydrogenase 1	P28845	2.39851
TRPC6	Transient Receptor Potential Cation Channel Subfamily C Member 6	Q9Y210	2.39851
IL17C	Interleukin 17C	Q9P0M4	2.39851
KPRP	Keratinocyte Proline Rich Protein	Q5T749	2.39851
WFDC12	WAP Four-Disulfide Core Domain 12	Q8WWY7	2.39851
ADAM17	ADAM Metallopeptidase Domain 17	P78536	2.39851
DSP	Desmoplakin	P15924	2.36899
DSG2	Desmoglein 2	Q14126	2.36899
PWAR4	Prader Willi/Angelman Region RNA 4		2.33899
HBEGF	Heparin Binding EGF Like Growth Factor	Q99075	2.33899
ZNF750	Zinc Finger Protein 750	Q32MQ0	2.33315
CARMIL2	Capping Protein Regulator And Myosin 1 Linker 2	Q6F5E8	2.32469
PGM1	Phosphoglucomutase 1	P36871	2.32277
PMM2	Phosphomannomutase 2	O15305	2.32277
ALG1	ALG1 Chitobiosyldiphosphodolichol Beta-Mannosyltransferase	Q9BT22	2.32277
MOGS	Mannosyl-Oligosaccharide Glucosidase	Q13724	2.32277
MPI	Mannose Phosphate Isomerase	P34949	2.32277
ALG3	ALG3 Alpha-1,3- Mannosyltransferase	Q92685	2.32277
GNE	Glucosamine (UDP-N-Acetyl)-2-Epimerase/N-Acetylmannosamine Kinase	Q9Y223	2.32277
NANS	N-Acetylneuraminate Synthase	Q9NR45	2.32277
ALG11	ALG11 Alpha-1,2-Mannosyltransferase	Q2TAA5	2.32277
ALG6	ALG6 Alpha-1,3-Glucosyltransferase	Q9Y672	2.32277
PIGO	Phosphatidylinositol Glycan Anchor Biosynthesis Class O	Q8TEQ8	2.32277
SLC35C1	Solute Carrier Family 35 Member C1	Q96A29	2.32277
SLC35D1	Solute Carrier Family 35 Member D1	Q9NTN3	2.32277
TMEM165	Transmembrane Protein 165	Q9HC07	2.32277
ALG13	ALG13 UDP-N-Acetylglucosaminyltransferase Subunit	Q9NP73	2.32277
PIGM	Phosphatidylinositol Glycan Anchor Biosynthesis Class M	Q9H3S5	2.32277
ALG12	ALG12 Alpha-1,6-Mannosyltransferase	Q9BV10	2.32277
CXCR4	C-X-C Motif Chemokine Receptor 4	P61073	2.31681
ARG1	Arginase 1	P05089	2.31681
TLR10	Toll Like Receptor 10	Q9BXR5	2.31681
MIR98	MicroRNA 98		2.31681
ALK	ALK Receptor Tyrosine Kinase	Q9UM73	2.31681
CHRM3	Cholinergic Receptor Muscarinic 3	P20309	2.31681
AQP5	Aquaporin 5	P55064	2.31681
HAO1	Hydroxyacid Oxidase 1	Q9UJM8	2.28299
PACRG	Parkin Coregulated	Q96M98	2.28299
TOR1B	Torsin Family 1 Member B	O14657	2.28299
HTR1A	5-Hydroxytryptamine Receptor 1A	P08908	2.27315
CD209	CD209 Molecule	Q9NNX6	2.27315
SST	Somatostatin	P61278	2.27315
FAF1	Fas Associated Factor 1	Q9UNN5	2.27315
SART1	Spliceosome Associated Factor 1, Recruiter Of U4/U6.U5 Tri-SnRNP	O43290	2.27315
ZNF365	Zinc Finger Protein 365	Q70YC4	2.27315
ADM	Adrenomedullin	P35318	2.27315
CASP14	Caspase 14	P31944	2.27315
SLC2A3	Solute Carrier Family 2 Member 3	P11169	2.27315
NR4A1	Nuclear Receptor Subfamily 4 Group A Member 1	P22736	2.27315
IGFBP3	Insulin Like Growth Factor Binding Protein 3	P17936	2.27315
TSPO	Translocator Protein	B1AH88	2.27315
CHGA	Chromogranin A	P10645	2.27315
TNFSF15	TNF Superfamily Member 15	O95150	2.27315
CLDN3	Claudin 3	O15551	2.27315
SHARPIN	SHANK Associated RH Domain Interactor	Q9H0F6	2.27315
IL36B	Interleukin 36 Beta	Q9NZH7	2.27315
IL26	Interleukin 26	Q9NPH9	2.27315
NCR2	Natural Cytotoxicity Triggering Receptor 2	O95944	2.25039
C3	Complement C3	P01024	2.19841
ANXA5	Annexin A5	P08758	2.19841
IFNA2	Interferon Alpha 2	P01563	2.19841
FABP5	Fatty Acid Binding Protein 5	Q01469	2.19841
DEFA5	Defensin Alpha 5	Q01523	2.19841
MIR133B	MicroRNA 133b		2.19841
ST2	Suppression Of Tumorigenicity 2		2.19841
BCL2	BCL2 Apoptosis Regulator	P10415	2.19841
STIM1	Stromal Interaction Molecule 1	Q13586	2.19841
MYD88	MYD88 Innate Immune Signal Transduction Adaptor	Q99836	2.19841
CD63	CD63 Molecule	P08962	2.19841
SLURP1	Secreted LY6/PLAUR Domain Containing 1	P55000	2.19841
CRP	C-Reactive Protein	P02741	2.19766
ITGA2	Integrin Subunit Alpha 2	P17301	2.19766
ACKR1	Atypical Chemokine Receptor 1 (Duffy Blood Group)	Q16570	2.17909
KRT10	Keratin 10	P13645	2.17909
CCR8	C-C Motif Chemokine Receptor 8	P51685	2.17232
GUSB	Glucuronidase Beta	P08236	2.13486
DNMT1	DNA Methyltransferase 1	P26358	2.10976
ALPL	Alkaline Phosphatase, Biomineralization Associated	P05186	2.10976
REL	REL Proto-Oncogene, NF-KB Subunit	Q04864	2.10976
ANXA2	Annexin A2	P07355	2.10976
NAMPT	Nicotinamide Phosphoribosyltransferase	P43490	2.10976
BLMH	Bleomycin Hydrolase	Q13867	2.10976
CSF2RA	Colony Stimulating Factor 2 Receptor Subunit Alpha	P15509	2.10976
LAMA3	Laminin Subunit Alpha 3	Q16787	2.10976
S100A4	S100 Calcium Binding Protein A4	P26447	2.10976
S100A10	S100 Calcium Binding Protein A10	P60903	2.10976
S100A6	S100 Calcium Binding Protein A6	P06703	2.10976
S100A1	S100 Calcium Binding Protein A1	P23297	2.10976
S100A14	S100 Calcium Binding Protein A14	Q9HCY8	2.10976
S100A3	S100 Calcium Binding Protein A3	P33764	2.10976
PGLYRP3	Peptidoglycan Recognition Protein 3	Q96LB9	2.10976
DEFA4	Defensin Alpha 4	P12838	2.10976
S100A5	S100 Calcium Binding Protein A5	P33763	2.10976
DEFA6	Defensin Alpha 6	Q01524	2.10976
LCE3A	Late Cornified Envelope 3A	Q5TA76	2.10976
LCE5A	Late Cornified Envelope 5A	Q5TCM9	2.10976
MIR193A	MicroRNA 193a		2.10976
MIR215	MicroRNA 215		2.10976
MIR519D	MicroRNA 519d		2.10976
FLT4	Fms Related Receptor Tyrosine Kinase 4	P35916	2.10976
NPM1	Nucleophosmin 1	P06748	2.10976
SLC2A2	Solute Carrier Family 2 Member 2	P11168	2.10976
UGT1A9	UDP Glucuronosyltransferase Family 1 Member A9	O60656	2.10976
CTSG	Cathepsin G	P08311	2.10976
AZGP1	Alpha-2-Glycoprotein 1, Zinc-Binding	P25311	2.10976
LGALS1	Galectin 1	P09382	2.10976
PSENEN	Presenilin Enhancer, Gamma-Secretase Subunit	Q9NZ42	2.10976
SATB1	SATB Homeobox 1	Q01826	2.10976
CCL21	C-C Motif Chemokine Ligand 21	O00585	2.10976
FLII	FLII Actin Remodeling Protein	Q13045	2.10976
HAS2	Hyaluronan Synthase 2	Q92819	2.10976
SDC4	Syndecan 4	P31431	2.10976
SPINT2	Serine Peptidase Inhibitor, Kunitz Type 2	O43291	2.10976
VAMP3	Vesicle Associated Membrane Protein 3	Q15836	2.10976
ITLN1	Intelectin 1	Q8WWA0	2.10976
CD180	CD180 Molecule	Q99467	2.10976
CLIC4	Chloride Intracellular Channel 4	Q9Y696	2.10976
ESM1	Endothelial Cell Specific Molecule 1	Q9NQ30	2.10976
CD5L	CD5 Molecule Like	O43866	2.10976
UBASH3A	Ubiquitin Associated And SH3 Domain Containing A	P57075	2.10976
WTAP	WT1 Associated Protein	Q15007	2.10976
ADGRE1	Adhesion G Protein-Coupled Receptor E1	Q14246	2.10976
APLN	Apelin	Q9ULZ1	2.10976
CALML5	Calmodulin Like 5	Q9NZT1	2.10976
KATNAL1	Katanin Catalytic Subunit A1 Like 1	Q9BW62	2.10976
CRISP3	Cysteine Rich Secretory Protein 3	P54108	2.10976
CRISP2	Cysteine Rich Secretory Protein 2	P16562	2.10976
SPRR3	Small Proline Rich Protein 3	Q9UBC9	2.10976
NAP1L2	Nucleosome Assembly Protein 1 Like 2	Q9ULW6	2.10976
VSTM1	V-Set And Transmembrane Domain Containing 1	Q6UX27	2.10976
ADGRE3	Adhesion G Protein-Coupled Receptor E3	Q9BY15	2.10976
SBSN	Suprabasin	Q6UWP8	2.10976
OR10G7	Olfactory Receptor Family 10 Subfamily G Member 7	Q8NGN6	2.10976
PNPLA1	Patatin Like Domain 1, Omega-Hydroxyceramide Transacylase	Q8N8W4	2.10976
SP1	Sp1 Transcription Factor	P08047	2.04965
IL1F10	Interleukin 1 Family Member 10	Q8WWZ1	2.04965
ELANE	Elastase, Neutrophil Expressed	P08246	2.0444
TPT1	Tumor Protein, Translationally-Controlled 1	P13693	2.0444
CNFN	Cornifelin	Q9BYD5	2.03819
HDC	Histidine Decarboxylase	P19113	2.03789
CRHR1	Corticotropin Releasing Hormone Receptor 1	P34998	2.03789
STAT5B	Signal Transducer And Activator Of Transcription 5B	P51692	2.03789
MIR147A	MicroRNA 147a		2.0018
MIRLET7I	MicroRNA Let-7i		1.99423
MIR181B1	MicroRNA 181b-1		1.99423
MIR130B	MicroRNA 130b		1.99423
MIR181B2	MicroRNA 181b-2		1.99423
MIR26A2	MicroRNA 26a-2		1.99423
MIR4497	MicroRNA 4497		1.99423
NELL2	Neural EGFL Like 2	Q99435	1.99423
TFRC	Transferrin Receptor	P02786	1.95085
NTF4	Neurotrophin 4	P34130	1.95085
NTS	Neurotensin	P30990	1.95085
IL23R	Interleukin 23 Receptor	Q5VWK5	1.95085
NOX5	NADPH Oxidase 5	Q96PH1	1.94496
ITGB2	Integrin Subunit Beta 2	P05107	1.91199
KNG1	Kininogen 1	P01042	1.91199
SPINK9	Serine Peptidase Inhibitor Kazal Type 9	Q5DT21	1.91199
GAL	Galanin And GMAP Prepropeptide	P22466	1.89611
PPP4C	Protein Phosphatase 4 Catalytic Subunit	P60510	1.89611
CRH	Corticotropin Releasing Hormone	P06850	1.89611
HSPB2	Heat Shock Protein Family B (Small) Member 2	Q16082	1.89611
CLEC16A	C-Type Lectin Domain Containing 16A	Q2KHT3	1.89611
PGR-AS1	PGR Antisense RNA 1		1.89611
FCGR1A	Fc Gamma Receptor Ia	P12314	1.89611
CD160	CD160 Molecule	O95971	1.89611
CD200R1	CD200 Receptor 1	Q8TD46	1.89611
ENTPD1	Ectonucleoside Triphosphate Diphosphohydrolase 1	P49961	1.85595
INS	Insulin	P01308	1.85595
AOC3	Amine Oxidase Copper Containing 3	Q16853	1.85595
GPI	Glucose-6-Phosphate Isomerase	P06744	1.85595
S1PR1	Sphingosine-1-Phosphate Receptor 1	P21453	1.85595
SPHK2	Sphingosine Kinase 2	Q9NRA0	1.85595
CD5	CD5 Molecule	P06127	1.85595
GPT	Glutamic--Pyruvic Transaminase	P24298	1.85595
PXDN	Peroxidasin	Q92626	1.85595
S1PR3	Sphingosine-1-Phosphate Receptor 3	Q99500	1.85595
S1PR5	Sphingosine-1-Phosphate Receptor 5	Q9H228	1.85595
S1PR4	Sphingosine-1-Phosphate Receptor 4	O95977	1.85595
GIP	Gastric Inhibitory Polypeptide	P09681	1.85595
KLRG1	Killer Cell Lectin Like Receptor G1	Q96E93	1.85595
SKIC8	SKI8 Subunit Of Superkiller Complex	Q9GZS3	1.85595
PXDNL	Peroxidasin Like	A1KZ92	1.85595
PPARD	Peroxisome Proliferator Activated Receptor Delta	Q03181	1.83658
SSTR5	Somatostatin Receptor 5	P35346	1.83658
COIL	Coilin	P38432	1.83658
TLR8	Toll Like Receptor 8	Q9NR97	1.83658
GLB1	Galactosidase Beta 1	P16278	1.77074
FKBP1A	FKBP Prolyl Isomerase 1A	P62942	1.77074
CD2	CD2 Molecule	P06729	1.77074
EGR2	Early Growth Response 2	P11161	1.77074
THY1	Thy-1 Cell Surface Antigen	P04216	1.77074
CABIN1	Calcineurin Binding Protein 1	Q9Y6J0	1.77074
OPRK1	Opioid Receptor Kappa 1	P41145	1.77074
CD7	CD7 Molecule	P09564	1.77074
HLA-DMA	Major Histocompatibility Complex, Class II, DM Alpha	P28067	1.77074
HLA-DMB	Major Histocompatibility Complex, Class II, DM Beta	P28068	1.77074
IL18RAP	Interleukin 18 Receptor Accessory Protein	O95256	1.77074
PBX2	PBX Homeobox 2	P40425	1.77074
PFDN4	Prefoldin Subunit 4	Q9NQP4	1.77074
ADO	2-Aminoethanethiol Dioxygenase	Q96SZ5	1.77074
IFNK	Interferon Kappa	Q9P0W0	1.77074
CCDC80	Coiled-Coil Domain Containing 80	Q76M96	1.77074
GPSM3	G Protein Signaling Modulator 3	Q9Y4H4	1.77074
TSBP1	Testis Expressed Basic Protein 1	Q5SRN2	1.77074
OR10A3	Olfactory Receptor Family 10 Subfamily A Member 3	P58181	1.77074
VNN3P	Vanin 3, Pseudogene		1.77074
MIR146B	MicroRNA 146b		1.77074
MIR151A	MicroRNA 151a		1.77074
MIR4435-2HG	MIR4435-2 Host Gene		1.77074
SOD2-OT1	SOD2 Overlapping Transcript 1		1.77074
LINC00824	Long Intergenic Non-Protein Coding RNA 824		1.77074
MIR1208	MicroRNA 1208		1.77074
SMAD7	SMAD Family Member 7	O15105	1.77074
BCL3	BCL3 Transcription Coactivator	P20749	1.77074
ICAM3	Intercellular Adhesion Molecule 3	P32942	1.77074
ITCH	Itchy E3 Ubiquitin Protein Ligase	Q96J02	1.71532
VEGFC	Vascular Endothelial Growth Factor C	P49767	1.71532
NLRP2	NLR Family Pyrin Domain Containing 2	Q9NX02	1.71532
SLC39A10	Solute Carrier Family 39 Member 10	Q9ULF5	1.71532
CARD8	Caspase Recruitment Domain Family Member 8	Q9Y2G2	1.71532
DMRTA1	DMRT Like Family A1	Q5VZB9	1.71532
XIRP2	Xin Actin Binding Repeat Containing 2	A4UGR9	1.71532
ST14	ST14 Transmembrane Serine Protease Matriptase	Q9Y5Y6	1.70782
TH	Tyrosine Hydroxylase	P07101	1.69601
OPRM1	Opioid Receptor Mu 1	P35372	1.69601
MDH2	Malate Dehydrogenase 2	P40926	1.69601
SOD2	Superoxide Dismutase 2	P04179	1.69601
SGPL1	Sphingosine-1-Phosphate Lyase 1	O95470	1.69601
KLKB1	Kallikrein B1	P03952	1.69601
ADAMTS10	ADAM Metallopeptidase With Thrombospondin Type 1 Motif 10	Q9H324	1.69601
PRL	Prolactin	P01236	1.69601
SPI1	Spi-1 Proto-Oncogene	P17947	1.69601
SLC7A9	Solute Carrier Family 7 Member 9	P82251	1.69601
FUT4	Fucosyltransferase 4	P22083	1.69601
F2RL2	Coagulation Factor II Thrombin Receptor Like 2	O00254	1.69601
PLS1	Plastin 1	Q14651	1.69601
IL1RAPL2	Interleukin 1 Receptor Accessory Protein Like 2	Q9NP60	1.69601
DDX39A	DExD-Box Helicase 39A	O00148	1.69601
AP5B1	Adaptor Related Protein Complex 5 Subunit Beta 1	Q2VPB7	1.69601
ZBTB10	Zinc Finger And BTB Domain Containing 10	Q96DT7	1.69601
MIRLET7A1	MicroRNA Let-7a-1		1.69601
MIR324	MicroRNA 324		1.69601
MIR409	MicroRNA 409		1.69601
MIRLET7A3	MicroRNA Let-7a-3		1.69601
MIRLET7A2	MicroRNA Let-7a-2		1.69601
MIR939	MicroRNA 939		1.69601
ATP6V1G2-DDX39B	ATP6V1G2-DDX39B Readthrough (NMD Candidate)		1.69601
RPS5P5	RPS5 Pseudogene 5		1.69601
NR4A2	Nuclear Receptor Subfamily 4 Group A Member 2	P43354	1.69601
CLDN4	Claudin 4	O14493	1.69601
CD44	CD44 Molecule (IN Blood Group)	P16070	1.69601
CADM1	Cell Adhesion Molecule 1	Q9BY67	1.69601
AIM2	Absent In Melanoma 2	O14862	1.69601
BTD	Biotinidase	P43251	1.64996
HLCS	Holocarboxylase Synthetase	P50747	1.64996
MSMO1	Methylsterol Monooxygenase 1	Q15800	1.64996
PEDS1	Plasmanylethanolamine Desaturase 1	A5PLL7	1.64996
PTGDS	Prostaglandin D2 Synthase	P41222	1.64978
HRH2	Histamine Receptor H2	P25021	1.64978
CHIA	Chitinase Acidic	Q9BZP6	1.64245
KRT17	Keratin 17	Q04695	1.63917
CCDC40	Coiled-Coil Domain 40 Molecular Ruler Complex Subunit	Q4G0X9	1.61548
PTGER2	Prostaglandin E Receptor 2	P43116	1.61386
CD19	CD19 Molecule	P15391	1.60736
CD36	CD36 Molecule (CD36 Blood Group)	P16671	1.60736
ITGA6	Integrin Subunit Alpha 6	P23229	1.60736
CDH1	Cadherin 1	P12830	1.60736
GSN	Gelsolin	P06396	1.60736
RAB7A	RAB7A, Member RAS Oncogene Family	P51149	1.60736
CTSL	Cathepsin L	P07711	1.60736
IGF1	Insulin Like Growth Factor 1	P05019	1.60736
KYNU	Kynureninase	Q16719	1.60736
CTSV	Cathepsin V	O60911	1.60736
GRB7	Growth Factor Receptor Bound Protein 7	Q14451	1.60736
CA3	Carbonic Anhydrase 3	P07451	1.60736
EPO	Erythropoietin	P01588	1.60736
LGMN	Legumain	Q99538	1.60736
PECAM1	Platelet And Endothelial Cell Adhesion Molecule 1	P16284	1.60736
CD83	CD83 Molecule	Q01151	1.60736
CST6	Cystatin E/M	Q15828	1.60736
IL24	Interleukin 24	Q13007	1.60736
LGALS7	Galectin 7	P47929	1.60736
CKLF	Chemokine Like Factor	Q9UBR5	1.60736
MIR501	MicroRNA 501		1.60736
MIR498	MicroRNA 498		1.60736
FAS-AS1	FAS Antisense RNA 1		1.60736
LOC110806262	Solute Carrier Family 6 Member 4 Gene Promoter		1.60736
STIN2-VNTR	Serotonin Transporter Intronic VNTR Enhancer		1.60736
KIT	KIT Proto-Oncogene, Receptor Tyrosine Kinase	P10721	1.60736
NTRK1	Neurotrophic Receptor Tyrosine Kinase 1	P04629	1.60736
TNFRSF1A	TNF Receptor Superfamily Member 1A	P19438	1.60736
AZU1	Azurocidin 1	P20160	1.60736
AKT1	AKT Serine/Threonine Kinase 1	P31749	1.60736
ANXA1	Annexin A1	P04083	1.60736
CLEC7A	C-Type Lectin Domain Containing 7A	Q9BXN2	1.60736
DSG4	Desmoglein 4	Q86SJ6	1.60736
MAPK14	Mitogen-Activated Protein Kinase 14	Q16539	1.56291
NFKBIA	NFKB Inhibitor Alpha	P25963	1.56291
ITGAL	Integrin Subunit Alpha L	P20701	1.56114
TTN	Titin	Q8WZ42	1.55052
IKBKB	Inhibitor Of Nuclear Factor Kappa B Kinase Subunit Beta	O14920	1.49183
APOA1	Apolipoprotein A1	P02647	1.49183
APOE	Apolipoprotein E	P02649	1.49183
PTK2	Protein Tyrosine Kinase 2	Q05397	1.49183
RAD50	RAD50 Double Strand Break Repair Protein	Q92878	1.49183
TNC	Tenascin C	P24821	1.49183
TNFRSF1B	TNF Receptor Superfamily Member 1B	P20333	1.49183
GNAI1	G Protein Subunit Alpha I1	P63096	1.49183
HTR2A	5-Hydroxytryptamine Receptor 2A	P28223	1.49183
SGSH	N-Sulfoglucosamine Sulfohydrolase	P51688	1.49183
TGM2	Transglutaminase 2	P21980	1.49183
TXN	Thioredoxin	P10599	1.49183
ENPP2	Ectonucleotide Pyrophosphatase/Phosphodiesterase 2	Q13822	1.49183
KRT5	Keratin 5	P13647	1.49183
AVP	Arginine Vasopressin	P01185	1.49183
FKBP8	FKBP Prolyl Isomerase 8	Q14318	1.49183
TP73	Tumor Protein P73	O15350	1.49183
ESD	Esterase D	P10768	1.49183
MMP10	Matrix Metallopeptidase 10	P09238	1.49183
TNXB	Tenascin XB	P22105	1.49183
VDAC2	Voltage Dependent Anion Channel 2	P45880	1.49183
FCER1G	Fc Epsilon Receptor Ig	P30273	1.49183
IQGAP1	IQ Motif Containing GTPase Activating Protein 1	P46940	1.49183
MC5R	Melanocortin 5 Receptor	P33032	1.49183
SRR	Serine Racemase	Q9GZT4	1.49183
FADS2	Fatty Acid Desaturase 2	O95864	1.49183
ORM1	Orosomucoid 1	P02763	1.49183
TIMP2	TIMP Metallopeptidase Inhibitor 2	P16035	1.49183
BHLHE40	Basic Helix-Loop-Helix Family Member E40	O14503	1.49183
CLDN7	Claudin 7	O95471	1.49183
GRP	Gastrin Releasing Peptide	P07492	1.49183
HLA-DPA1	Major Histocompatibility Complex, Class II, DP Alpha 1	P20036	1.49183
MC3R	Melanocortin 3 Receptor	P41968	1.49183
MCC	MCC Regulator Of Wnt Signaling Pathway	P23508	1.49183
HAS1	Hyaluronan Synthase 1	Q92839	1.49183
TIMP4	TIMP Metallopeptidase Inhibitor 4	Q99727	1.49183
TTF2	Transcription Termination Factor 2	Q9UNY4	1.49183
PITPNB	Phosphatidylinositol Transfer Protein Beta	P48739	1.49183
ATF6B	Activating Transcription Factor 6 Beta	Q99941	1.49183
IL20	Interleukin 20	Q9NYY1	1.49183
ITSN2	Intersectin 2	Q9NZM3	1.49183
KIR3DL1	Killer Cell Immunoglobulin Like Receptor, Three Ig Domains And Long Cytoplasmic Tail 1	P43629	1.49183
PIP	Prolactin Induced Protein	P12273	1.49183
SEMA4F	Ssemaphorin 4F	O95754	1.49183
JCHAIN	Joining Chain Of Multimeric IgA And IgM	P01591	1.49183
HS3ST2	Heparan Sulfate-Glucosamine 3-Sulfotransferase 2	Q9Y278	1.49183
RABGAP1	RAB GTPase Activating Protein 1	Q9Y3P9	1.49183
ACKR4	Atypical Chemokine Receptor 4	Q9NPB9	1.49183
KRT75	Keratin 75	O95678	1.49183
NAT9	N-Acetyltransferase 9	Q9BTE0	1.49183
RPTN	Repetin	Q6XPR3	1.49183
LILRA6	Leukocyte Immunoglobulin Like Receptor A6	Q6PI73	1.49183
KIR2DL5A	Killer Cell Immunoglobulin Like Receptor, Two Ig Domains And Long Cytoplasmic Tail 5A	Q8N109	1.49183
KIR2DS5	Killer Cell Immunoglobulin Like Receptor, Two Ig Domains And Short Cytoplasmic Tail 5	Q14953	1.49183
MIR191	MicroRNA 191		1.49183
MIR211	MicroRNA 211		1.49183
MIRLET7C	MicroRNA Let-7c		1.49183
MIRLET7D	MicroRNA Let-7d		1.49183
MIR342	MicroRNA 342		1.49183
MIR483	MicroRNA 483		1.49183
MIR193B	MicroRNA 193b		1.49183
MIR203A	MicroRNA 203a		1.49183
MIR17	MicroRNA 17		1.49183
MIR199B	MicroRNA 199b		1.49183
MIR24-1	MicroRNA 24-1		1.49183
MIR551A	MicroRNA 551a		1.49183
MIR628	MicroRNA 628		1.49183
MIR194-1	MicroRNA 194-1		1.49183
MIR4492	MicroRNA 4492		1.49183
ST7-OT3	ST7 Overlapping Transcript 3		1.49183
MIR1294	MicroRNA 1294		1.49183
RNU1-1	RNA, U1 Small Nuclear 1		1.49183
TRL-AAG2-3	TRNA-Leu (Anticodon AAG) 2-3		1.49183
LOC126862662	MED14-Independent Group 3 Enhancer GRCh37_chr17:78178385-78179584		1.49183
CD300A	CD300a Molecule	Q9UGN4	1.49183
JUN	Jun Proto-Oncogene, AP-1 Transcription Factor Subunit	P05412	1.44864
OSM	Oncostatin M	P13725	1.44864
PRKCA	Protein Kinase C Alpha	P17252	1.44864
LTB4R2	Leukotriene B4 Receptor 2	Q9NPC1	1.44864
ITK	IL2 Inducible T Cell Kinase	Q08881	1.44561
NR3C1	Nuclear Receptor Subfamily 3 Group C Member 1	P04150	1.44561
CD28	CD28 Molecule	P10747	1.44561
CLC	Charcot-Leyden Crystal Galectin	Q05315	1.44561
CYP3A4	Cytochrome P450 Family 3 Subfamily A Member 4	P08684	1.44561
MUC5AC	Mucin 5AC, Oligomeric Mucus/Gel-Forming	P98088	1.44561
CAPN14	Calpain 14	A8MX76	1.43499
ITGA4	Integrin Subunit Alpha 4	P13612	1.4289
CELA2A	Chymotrypsin Like Elastase 2A	P08217	1.4289
SLC26A2	Solute Carrier Family 26 Member 2	P50443	1.4289
ABCA12	ATP Binding Cassette Subfamily A Member 12	Q86UK0	1.4289
PDCL	Phosducin Like	Q13371	1.4289
PKP1	Plakophilin 1	Q13835	1.4159
SRC	SRC Proto-Oncogene, Non-Receptor Tyrosine Kinase	P12931	1.3828
ACE2	Angiotensin Converting Enzyme 2	Q9BYF1	1.3828
KCNH2	Potassium Voltage-Gated Channel Subfamily H Member 2	Q12809	1.31903
POLR3B	RNA Polymerase III Subunit B	Q9NW08	1.31903
LOC100287944	Uncharacterized LOC100287944		1.31903
IGK	Immunoglobulin Kappa Locus		1.31903
DPP9-AS1	DPP9 Antisense RNA 1		1.31903
LOC130005368	ATAC-STARR-Seq Lymphoblastoid Silent Region 3172		1.31903
LOC129935461	ATAC-STARR-Seq Lymphoblastoid Active Region 17016		1.31903
BZX	Bazex Syndrome		1.31903
KONDS	Kondoh Syndrome		1.31903
PLA2G4A	Phospholipase A2 Group IVA	P47712	1.30807
GSDMB	Gasdermin B	Q8TAX9	1.30807
BTNL2	Butyrophilin Like 2	Q9UIR0	1.30056
ACE	Angiotensin I Converting Enzyme	P12821	1.21942
FOS	Fos Proto-Oncogene, AP-1 Transcription Factor Subunit	P01100	1.21942
STAT5A	Signal Transducer And Activator Of Transcription 5A	P42229	1.21942
MME	Membrane Metalloendopeptidase	P08473	1.21942
IFNB1	Interferon Beta 1	P01574	1.21942
SELPLG	Selectin P Ligand	Q14242	1.21942
TPSAB1	Tryptase Alpha/Beta 1	Q15661	1.21942
ABCB1	ATP Binding Cassette Subfamily B Member 1	P08183	1.21942
CA2	Carbonic Anhydrase 2	P00918	1.21292
VIM	Vimentin	P08670	1.21292
APC	APC Regulator Of Wnt Signaling Pathway	P25054	1.21292
MUC1	Mucin 1, Cell Surface Associated	P15941	1.21292
DES	Desmin	P17661	1.21292
ENO2	Enolase 2	P09104	1.21292
NEFL	Neurofilament Light Chain	P07196	1.21292
HACE1	HECT Domain And Ankyrin Repeat Containing E3 Ubiquitin Protein Ligase 1	Q8IYU2	1.21292
LIN28B	Lin-28 RNA Binding Posttranscriptional Regulator B	Q6ZN17	1.21292
NELFCD	Negative Elongation Factor Complex Member C/D	Q8IXH7	1.21292
MIR4508	MicroRNA 4508		1.21292
ARRB2	Arrestin Beta 2	P32121	1.1667
SFTPD	Surfactant Protein D	P35247	1.1667
PDC	Phosducin	P20941	1.1667
COPS7A	COP9 Signalosome Subunit 7A	Q9UBW8	1.1667
MIR199A1	MicroRNA 199a-1		1.1667
CSF3	Colony Stimulating Factor 3	P09919	1.15608
FIP1L1	Factor Interacting With PAPOLA And CPSF1	Q6UN15	1.15608
GJA1	Gap Junction Protein Alpha 1	P17302	1.15608
SCN5A	Sodium Voltage-Gated Channel Alpha Subunit 5	Q14524	1.15608
REN	Renin	P00797	1.15608
WNK1	WNK Lysine Deficient Protein Kinase 1	Q9H4A3	1.15608
DHCR7	7-Dehydrocholesterol Reductase	Q9UBM7	1.15608
KCNJ1	Potassium Inwardly Rectifying Channel Subfamily J Member 1	P48048	1.15608
RYR2	Ryanodine Receptor 2	Q92736	1.15608
TGFB3	Transforming Growth Factor Beta 3	P10600	1.15608
CYP11B1	Cytochrome P450 Family 11 Subfamily B Member 1	P15538	1.15608
MC2R	Melanocortin 2 Receptor	Q01718	1.15608
NR3C2	Nuclear Receptor Subfamily 3 Group C Member 2	P08235	1.15608
ASIC1	Acid Sensing Ion Channel Subunit 1	P78348	1.15608
FLNC	Filamin C	Q14315	1.15608
HSD3B2	Hydroxy-Delta-5-Steroid Dehydrogenase, 3 Beta- And Steroid Delta-Isomerase 2	P26439	1.15608
NEDD4L	NEDD4 Like E3 Ubiquitin Protein Ligase	Q96PU5	1.15608
PRDX5	Peroxiredoxin 5	P30044	1.15608
PRSS8	Serine Protease 8	Q16651	1.15608
AIRE	Autoimmune Regulator	O43918	1.15608
ASIC2	Acid Sensing Ion Channel Subunit 2	Q16515	1.15608
ATP12A	ATPase H+/K+ Transporting Non-Gastric Alpha2 Subunit	P54707	1.15608
ATP6V1B1	ATPase H+ Transporting V1 Subunit B1	P15313	1.15608
CDH23	Cadherin Related 23	Q9H251	1.15608
MAN2B1	Mannosidase Alpha Class 2B Member 1	O00754	1.15608
DSC3	Desmocollin 3	Q14574	1.15608
OSGEP	O-Sialoglycoprotein Endopeptidase	Q9NPF4	1.15608
TMEM43	Transmembrane Protein 43	Q9BTV4	1.15608
WNK4	WNK Lysine Deficient Protein Kinase 4	Q96J92	1.15608
ATP4A	ATPase H+/K+ Transporting Subunit Alpha	P20648	1.15608
CTNNA3	Catenin Alpha 3	Q9UI47	1.15608
RPS5	Ribosomal Protein S5	P46782	1.15608
SCNN1D	Sodium Channel Epithelial 1 Subunit Delta	P51172	1.15608
KLHL3	Kelch Like Family Member 3	Q9UH77	1.15608
KRT9	Keratin 9	P35527	1.15608
RHBDF2	Rhomboid 5 Homolog 2	Q6PJF5	1.15608
B4GALT3	Beta-1,4-Galactosyltransferase 3	O60512	1.15608
HOXC13	Homeobox C13	P31276	1.15608
KCNJ16	Potassium Inwardly Rectifying Channel Subfamily J Member 16	Q9NPI9	1.15608
UBN1	Ubinuclein 1	Q9NPG3	1.15608
KRT86	Keratin 86	O43790	1.15608
SH3TC2	SH3 Domain And Tetratricopeptide Repeats 2	Q8TF17	1.15608
TMEM11	Transmembrane Protein 11	P17152	1.15608
WDR11	WD Repeat Domain 11	Q9BZH6	1.15608
STX17	Syntaxin 17	P56962	1.15608
ULBP3	UL16 Binding Protein 3	Q9BZM4	1.15608
ASIC5	Acid Sensing Ion Channel Subunit Family Member 5	Q9NY37	1.15608
GNG12	G Protein Subunit Gamma 12	Q9UBI6	1.15608
IKZF4	IKAROS Family Zinc Finger 4	Q9H2S9	1.15608
SHKBP1	SH3KBP1 Binding Protein 1	Q8TBC3	1.15608
GCC2	GRIP And Coiled-Coil Domain Containing 2	Q8IWJ2	1.15608
MORC1	MORC Family CW-Type Zinc Finger 1	Q86VD1	1.15608
GCC1	GRIP And Coiled-Coil Domain Containing 1	Q96CN9	1.15608
YIPF2	Yip1 Domain Family Member 2	Q9BWQ6	1.15608
ZNF2	Zinc Finger Protein 2	Q9BSG1	1.15608
MORC4	MORC Family CW-Type Zinc Finger 4	Q8TE76	1.15608
CST11	Cystatin 11~Name Same As:- HGNC:17112	Q9H112	1.15608
PCAT4	Prostate Cancer Associated Transcript 4		1.15608
ATF6	Activating Transcription Factor 6	P18850	1.15608
SMS	Spermine Synthase	P52788	1.15608
SEC24D	SEC24 Homolog D, COPII Component	O94855	1.15608
ABCA5	ATP Binding Cassette Subfamily A Member 5	Q8WWZ7	1.15608
CRTAP	Cartilage Associated Protein	O75718	1.15608
MBTPS1	Membrane Bound Transcription Factor Peptidase, Site 1	Q14703	1.15608
CHST6	Carbohydrate Sulfotransferase 6	Q9GZX3	1.15608
FKBP10	FKBP Prolyl Isomerase 10	Q96AY3	1.15608
P3H1	Prolyl 3-Hydroxylase 1	Q32P28	1.15608
TMEM38B	Transmembrane Protein 38B	Q9NVV0	1.15608
CREB3L1	CAMP Responsive Element Binding Protein 3 Like 1	Q96BA8	1.15608
KRT12	Keratin 12	Q99456	1.15608
CREB3L2	CAMP Responsive Element Binding Protein 3 Like 2	Q70SY1	1.15608
KRT3	Keratin 3	P12035	1.15608
SMOX	Spermine Oxidase	Q9NWM0	1.15608
MIA3	MIA SH3 Domain ER Export Factor 3	Q5JRA6	1.15608
PAOX	Polyamine Oxidase	Q6QHF9	1.15608
PHYKPL	5-Phosphohydroxy-L-Lysine Phospho-Lyase	Q8IUZ5	1.15608
DOHH	Deoxyhypusine Hydroxylase	Q9BU89	1.15608
IFITM5	Interferon Induced Transmembrane Protein 5	A6NNB3	1.15608
TMEM38A	Transmembrane Protein 38A	Q9H6F2	1.15608
TENT5A	Terminal Nucleotidyltransferase 5A	Q96IP4	1.15608
FRYL	FRY Like Transcription Coactivator	O94915	1.15608
CCDC120	Coiled-Coil Domain Containing 120	Q96HB5	1.15608
UPK3BL1	Uroplakin 3B Like 1	B0FP48	1.15608
SCARNA23	Small Cajal Body-Specific RNA 23		1.15608
HSP90AA1	Heat Shock Protein 90 Alpha Family Class A Member 1	P07900	1.10389
EGF	Epidermal Growth Factor	P01133	1.10389
CETP	Cholesteryl Ester Transfer Protein	P11597	1.10389
PTGER4	Prostaglandin E Receptor 4	P35408	1.10389
C3AR1	Complement C3a Receptor 1	Q16581	1.10389
KLK11	Kallikrein Related Peptidase 11	Q9UBX7	1.10389
CSN2	Casein Beta	P05814	1.10389
CD38	CD38 Molecule	P28907	1.10389
CYP1A2	Cytochrome P450 Family 1 Subfamily A Member 2	P05177	1.10389
PTPN11	Protein Tyrosine Phosphatase Non-Receptor Type 11	Q06124	1.09638
CDH3	Cadherin 3	P22223	1.09638
HRAS	HRas Proto-Oncogene, GTPase	P01112	1.09638
THEMIS	Thymocyte Selection Associated	Q8N1K5	1.07899
LINC02676	Long Intergenic Non-Protein Coding RNA 2676		1.07899
LINC00709	Long Intergenic Non-Protein Coding RNA 709		1.07899
STARP1	Steroidogenic Acute Regulatory Protein Pseudogene 1		1.07899
LGMNP1	Legumain Pseudogene 1		1.07899
lnc-GATA3-20			1.07899
TNFRSF14	TNF Receptor Superfamily Member 14	Q92956	1.00563
MAP2K1	Mitogen-Activated Protein Kinase Kinase 1	Q02750	0.932698
MAP2K2	Mitogen-Activated Protein Kinase Kinase 2	P36507	0.932698
KRAS	KRAS Proto-Oncogene, GTPase	P01116	0.932698
SOS1	SOS Ras/Rac Guanine Nucleotide Exchange Factor 1	Q07889	0.932698
MAP3K8	Mitogen-Activated Protein Kinase Kinase Kinase 8	P41279	0.932698
TRAF3	TNF Receptor Associated Factor 3	Q13114	0.932698
RAP1B	RAP1B, Member Of RAS Oncogene Family	P61224	0.932698
RRAS	RAS Related	P10301	0.932698
SHOC2	SHOC2 Leucine Rich Repeat Scaffold Protein	Q9UQ13	0.932698
NCKAP1	NCK Associated Protein 1	Q9Y2A7	0.932698
RASA2	RAS P21 Protein Activator 2	Q15283	0.932698
TOM1	Target Of Myb1 Membrane Trafficking Protein	O60784	0.932698
NCKAP1L	NCK Associated Protein 1 Like	P55160	0.932698
LOC130058479	ATAC-STARR-Seq Lymphoblastoid Silent Region 7198		0.932698
LOC130058478	ATAC-STARR-Seq Lymphoblastoid Silent Region 7197		0.932698
DEL18Q	Chromosome 18q Deletion Syndrome		0.932698
MAPK1	Mitogen-Activated Protein Kinase 1	P28482	0.881995
EGR1	Early Growth Response 1	P18146	0.881995
PCDH1	Protocadherin 1	Q08174	0.881995
PTGER3	Prostaglandin E Receptor 3	P43115	0.881995
NACA2	Nascent Polypeptide Associated Complex Subunit Alpha 2	Q9H009	0.836734
HDAC2	Histone Deacetylase 2	Q92769	0.824978
AR	Androgen Receptor	P10275	0.824978
ITGB3	Integrin Subunit Beta 3	P05106	0.824978
LCK	LCK Proto-Oncogene, Src Family Tyrosine Kinase	P06239	0.824978
MYLK	Myosin Light Chain Kinase	Q15746	0.824978
ADA	Adenosine Deaminase	P00813	0.824978
FLT1	Fms Related Receptor Tyrosine Kinase 1	P17948	0.824978
CBS	Cystathionine Beta-Synthase	P35520	0.824978
CHUK	Component Of Inhibitor Of Nuclear Factor Kappa B Kinase Complex	O15111	0.824978
FN1	Fibronectin 1	P02751	0.824978
HDAC9	Histone Deacetylase 9	Q9UKV0	0.824978
HSP90AB1	Heat Shock Protein 90 Alpha Family Class B Member 1	P08238	0.824978
ITGB1	Integrin Subunit Beta 1	P05556	0.824978
NOS1	Nitric Oxide Synthase 1	P29475	0.824978
SERPINE1	Serpin Family E Member 1	P05121	0.824978
EDNRA	Endothelin Receptor Type A	P25101	0.824978
GSR	Glutathione-Disulfide Reductase	P00390	0.824978
IRAK1	Interleukin 1 Receptor Associated Kinase 1	P51617	0.824978
PDE4D	Phosphodiesterase 4D	Q08499	0.824978
PIK3CG	Phosphatidylinositol-4,5-Bisphosphate 3-Kinase Catalytic Subunit Gamma	P48736	0.824978
SERPINA1	Serpin Family A Member 1	P01009	0.824978
CHRM2	Cholinergic Receptor Muscarinic 2	P08172	0.824978
CSNK2B	Casein Kinase 2 Beta	P67870	0.824978
ENO3	Enolase 3	P13929	0.824978
ADORA1	Adenosine A1 Receptor	P30542	0.824978
ADORA2A	Adenosine A2a Receptor	P29274	0.824978
ADORA2B	Adenosine A2b Receptor	P29275	0.824978
ANGPT1	Angiopoietin 1	Q15389	0.824978
FYN	FYN Proto-Oncogene, Src Family Tyrosine Kinase	P06241	0.824978
PLA2G2A	Phospholipase A2 Group IIA	P14555	0.824978
PON1	Paraoxonase 1	P27169	0.824978
XDH	Xanthine Dehydrogenase	P47989	0.824978
ALOX15	Arachidonate 15-Lipoxygenase	P16050	0.824978
ARG2	Arginase 2	P78540	0.824978
CCN2	Cellular Communication Network Factor 2	P29279	0.824978
CYP2E1	Cytochrome P450 Family 2 Subfamily E Member 1	P05181	0.824978
HSD11B2	Hydroxysteroid 11-Beta Dehydrogenase 2	P80365	0.824978
PFN1	Profilin 1	P07737	0.824978
SCP2	Sterol Carrier Protein 2	P22307	0.824978
TPI1	Triosephosphate Isomerase 1	P60174	0.824978
CEBPB	CCAAT Enhancer Binding Protein Beta	P17676	0.824978
CYP3A5	Cytochrome P450 Family 3 Subfamily A Member 5	P20815	0.824978
LTF	Lactotransferrin	P02788	0.824978
SERPINA6	Serpin Family A Member 6	P08185	0.824978
PDE4B	Phosphodiesterase 4B	Q07343	0.824978
TAGLN	Transgelin	Q01995	0.824978
VTN	Vitronectin	P04004	0.824978
ADCY9	Adenylate Cyclase 9	O60503	0.824978
ADORA3	Adenosine A3 Receptor	P0DMS8	0.824978
AICDA	Activation Induced Cytidine Deaminase	Q9GZX7	0.824978
ALOX5AP	Arachidonate 5-Lipoxygenase Activating Protein	P20292	0.824978
CHIT1	Chitinase 1	Q13231	0.824978
DPP10	Dipeptidyl Peptidase Like 10	Q8N608	0.824978
EPHX1	Epoxide Hydrolase 1	P07099	0.824978
EPRS1	Glutamyl-Prolyl-TRNA Synthetase 1	P07814	0.824978
GPNMB	Glycoprotein Nmb	Q14956	0.824978
HSPA4	Heat Shock Protein Family A (Hsp70) Member 4	P34932	0.824978
IFNGR2	Interferon Gamma Receptor 2	P38484	0.824978
LTC4S	Leukotriene C4 Synthase	Q16873	0.824978
PARN	Poly(A)-Specific Ribonuclease	O95453	0.824978
SFTPB	Surfactant Protein B	P07988	0.824978
ADAM8	ADAM Metallopeptidase Domain 8	P78325	0.824978
GHRL	Ghrelin And Obestatin Prepropeptide	Q9UBU3	0.824978
HAX1	HCLS1 Associated Protein X-1	O00165	0.824978
SLC26A5	Solute Carrier Family 26 Member 5	P58743	0.824978
SLC7A2	Solute Carrier Family 7 Member 2	P52569	0.824978
TACR2	Tachykinin Receptor 2	P21452	0.824978
GPX3	Glutathione Peroxidase 3	P22352	0.824978
HRH3	Histamine Receptor H3	Q9Y5N1	0.824978
PTAFR	Platelet Activating Factor Receptor	P25105	0.824978
ADSS2	Adenylosuccinate Synthase 2	P30520	0.824978
CPA3	Carboxypeptidase A3	P15088	0.824978
CXCL5	C-X-C Motif Chemokine Ligand 5	P42830	0.824978
IL17RB	Interleukin 17 Receptor B	Q9NRM6	0.824978
MUC5B	Mucin 5B, Oligomeric Mucus/Gel-Forming	Q9HC84	0.824978
PPIG	Peptidylprolyl Isomerase G	Q13427	0.824978
PVALB	Parvalbumin	P20472	0.824978
RECQL4	RecQ Like Helicase 4	O94761	0.824978
SLC37A4	Solute Carrier Family 37 Member 4	O43826	0.824978
CLCA1	Chloride Channel Accessory 1	A8K7I4	0.824978
MUC2	Mucin 2, Oligomeric Mucus/Gel-Forming	Q02817	0.824978
PPIC	Peptidylprolyl Isomerase C	P45877	0.824978
SFTPC	Surfactant Protein C	P11686	0.824978
EHF	ETS Homologous Factor	Q9NZC4	0.824978
LSM2	LSM2 Homolog, U6 Small Nuclear RNA And MRNA Degradation Associated	Q9Y333	0.824978
FOXJ1	Forkhead Box J1	Q92949	0.824978
TOE1	Target Of EGR1, Exonuclease	Q96GM8	0.824978
PFN4	Profilin Family Member 4	Q8NHR9	0.824978
PNLDC1	PARN Like Ribonuclease Domain Containing Exonuclease 1	Q8NA58	0.824978
RASGRP4	RAS Guanyl Releasing Protein 4	Q8TDF6	0.824978
CDHR3	Cadherin Related Family Member 3	Q6ZTQ4	0.824978
GHITM	Growth Hormone Inducible Transmembrane Protein	Q9H3K2	0.824978
TENT4B	Terminal Nucleotidyltransferase 4B	Q8NDF8	0.824978
TUT1	Terminal Uridylyl Transferase 1, U6 SnRNA-Specific	Q9H6E5	0.824978
CLUH	CLUH Binding Protein Of NUMT MRNA	O75153	0.824978
COL26A1	Collagen Type XXVI Alpha 1 Chain	Q96A83	0.824978
DENND1B	DENN Domain Containing 1B	Q6P3S1	0.824978
GLCCI1	Glucocorticoid Induced 1	Q86VQ1	0.824978
JAGN1	Jagunal Vesicle Mediated Transporter 1	Q8N5M9	0.824978
PPWD1	Peptidylprolyl Isomerase Domain And WD Repeat Containing 1	Q96BP3	0.824978
PFN3	Profilin 3	P60673	0.824978
DEDD	Death Effector Domain Containing	O75618	0.824978
FAM111B	FAM111 Trypsin Like Peptidase B	Q6SJ93	0.824978
FGFBP2	Fibroblast Growth Factor Binding Protein 2	Q9BYJ0	0.824978
OCM	Oncomodulin	P0CE72	0.824978
ARMCX2	Armadillo Repeat Containing X-Linked 2	Q7L311	0.824978
H2AC1	H2A Clustered Histone 1	Q96QV6	0.824978
LSM8	LSM8 Homolog, U6 Small Nuclear RNA Associated	O95777	0.824978
MINDY3	MINDY Lysine 48 Deubiquitinase 3	Q9H8M7	0.824978
RBBP8NL	RBBP8 N-Terminal Like	Q8NC74	0.824978
TMEM45A	Transmembrane Protein 45A	Q9NWC5	0.824978
TERC	Telomerase RNA Component		0.824978
MIR140	MicroRNA 140		0.824978
MIR149	MicroRNA 149		0.824978
MIR27A	MicroRNA 27a		0.824978
MIR125B1	MicroRNA 125b-1		0.824978
MIR142	MicroRNA 142		0.824978
MIR22	MicroRNA 22		0.824978
MIR221	MicroRNA 221		0.824978
NPSR1-AS1	NPSR1 Antisense RNA 1		0.824978
MIR30A	MicroRNA 30a		0.824978
RNU4ATAC	RNA, U4atac Small Nuclear		0.824978
RNU6ATAC	RNA, U6atac Small Nuclear		0.824978
SCARNA20	Small Cajal Body-Specific RNA 20		0.824978
LOC112469011	Sharpr-MPRA Regulatory Region 3942		0.824978
LOC130059131	ATAC-STARR-Seq Lymphoblastoid Active Region 10920		0.824978
CREBBP	CREB Binding Lysine Acetyltransferase	Q92793	0.81747
SMARCA2	SWI/SNF Related BAF Chromatin Remodeling Complex Subunit ATPase 2	P51531	0.81747
SMARCA4	SWI/SNF Related BAF Chromatin Remodeling Complex Subunit ATPase 4	P51532	0.81747
ARSB	Arylsulfatase B	P15848	0.81747
CDH15	Cadherin 15	P55291	0.81747
MYBPC3	Myosin Binding Protein C3	Q14896	0.81747
CHRNB1	Cholinergic Receptor Nicotinic Beta 1 Subunit	P11230	0.81747
KAT6B	Lysine Acetyltransferase 6B	Q8WYB5	0.81747
NECTIN4	Nectin Cell Adhesion Molecule 4	Q96NY8	0.81747
IRF6	Interferon Regulatory Factor 6	O14896	0.81747
KMT2D	Lysine Methyltransferase 2D	O14686	0.81747
MCCC2	Methylcrotonyl-CoA Carboxylase Subunit 2	Q9HCC0	0.81747
ADNP	Activity Dependent Neuroprotector Homeobox	Q9H2P0	0.81747
AFDN	Afadin, Adherens Junction Formation Factor	P55196	0.81747
CORO1A	Coronin 1A	P31146	0.81747
DOCK7	Dedicator Of Cytokinesis 7	Q96N67	0.81747
GALR1	Galanin Receptor 1	P47211	0.81747
GJC2	Gap Junction Protein Gamma 2	Q5T442	0.81747
RPS7	Ribosomal Protein S7	P62081	0.81747
EDAR	Ectodysplasin A Receptor	Q9UNE0	0.81747
H2AZ1	H2A.Z Variant Histone 1	P0C0S5	0.81747
MIPEP	Mitochondrial Intermediate Peptidase	Q99797	0.81747
MTPAP	Mitochondrial Poly(A) Polymerase	Q9NVV4	0.81747
NDE1	NudE Neurodevelopment Protein 1	Q9NXR1	0.81747
SERPINB8	Serpin Family B Member 8	P50452	0.81747
FOXE1	Forkhead Box E1	O00358	0.81747
MAP3K10	Mitogen-Activated Protein Kinase Kinase Kinase 10	Q02779	0.81747
A2ML1	Alpha-2-Macroglobulin Like 1	A8K2U0	0.81747
EFL1	Elongation Factor Like GTPase 1	Q7Z2Z2	0.81747
FBXL4	F-Box And Leucine Rich Repeat Protein 4	Q9UKA2	0.81747
FIGN	Fidgetin, Microtubule Severing Factor	Q5HY92	0.81747
GALK2	Galactokinase 2	Q01415	0.81747
PEX16	Peroxisomal Biogenesis Factor 16	Q9Y5Y5	0.81747
CFC1	Cryptic, EGF-CFC Family Member 1	P0CG37	0.81747
H2AC20	H2A Clustered Histone 20	Q16777	0.81747
KRT83	Keratin 83	P78385	0.81747
TSHZ1	Teashirt Zinc Finger Homeobox 1	Q6ZSZ6	0.81747
EP400	E1A Binding Protein P400	Q96L91	0.81747
H2AZ2	H2A.Z Variant Histone 2	Q71UI9	0.81747
RASIP1	Ras Interacting Protein 1	Q5U651	0.81747
TENM4	Teneurin Transmembrane Protein 4	Q6N022	0.81747
VPS72	Vacuolar Protein Sorting 72 Homolog	Q15906	0.81747
CFDP1	Craniofacial Development Protein 1	Q9UEE9	0.81747
KRT85	Keratin 85	P78386	0.81747
ZNF407	Zinc Finger Protein 407	Q9C0G0	0.81747
LMBRD2	LMBR1 Domain Containing 2	Q68DH5	0.81747
ZNHIT1	Zinc Finger HIT-Type Containing 1	O43257	0.81747
HDHD2	Haloacid Dehalogenase Like Hydrolase Domain Containing 2	Q9H0R4	0.81747
SALL3	Spalt Like Transcription Factor 3	Q9BXA9	0.81747
TIMM23	Translocase Of Inner Mitochondrial Membrane 23	O14925	0.81747
ARK2C	Arkadia (RNF111) C-Terminal Like Ring Finger Ubiquitin Ligase 2C	Q6ZSG1	0.81747
MED29	Mediator Complex Subunit 29	Q9NX70	0.81747
ZNF516	Zinc Finger Protein 516	Q92618	0.81747
ZNF236	Zinc Finger Protein 236	Q9UL36	0.81747
H2AC18	H2A Clustered Histone 18	Q6FI13	0.81747
STPG2	Sperm Tail PG-Rich Repeat Containing 2	Q8N412	0.81747
ARK2N	Arkadia (RNF111) N-Terminal Like PKA Signaling Regulator 2N	Q96B23	0.81747
ELOA3BP	Elongin A3 Family Member B, Pseudogene		0.81747
KC6	Keratoconus Gene 6		0.81747
LINC00907	Long Intergenic Non-Protein Coding RNA 907		0.81747
ELOA3DP	Elongin A3 Family Member D, Pseudogene		0.81747
MALT1	MALT1 Paracaspase	Q9UDY8	0.788881
TNFSF8	TNF Superfamily Member 8	P32971	0.73793
TLR5	Toll Like Receptor 5	O60602	0.73793
SPINK6	Serine Peptidase Inhibitor Kazal Type 6	Q6UWN8	0.73793
AQP3	Aquaporin 3 (Gill Blood Group)	Q92482	0.73793
PER2	Period Circadian Regulator 2	O15055	0.73793
CD1A	CD1a Molecule	P06126	0.683191
S100A11	S100 Calcium Binding Protein A11	P31949	0.683191
CYP4F22	Cytochrome P450 Family 4 Subfamily F Member 22	Q6NT55	0.683191
NR1I2	Nuclear Receptor Subfamily 1 Group I Member 2	O75469	0.683191
NCR3LG1	Natural Killer Cell Cytotoxicity Receptor 3 Ligand 1	Q68D85	0.683191
TRPV4	Transient Receptor Potential Cation Channel Subfamily V Member 4	Q9HBA0	0.683191
OCLN	Occludin	Q16625	0.683191
LDHA	Lactate Dehydrogenase A	P00338	0.674737
RIGI	RNA Sensor RIG-I	O95786	0.674737
LRBA	LPS Responsive Beige-Like Anchor Protein	P50851	0.674737
PRKCD	Protein Kinase C Delta	Q05655	0.557823
FCGR2A	Fc Gamma Receptor IIa	P12318	0.557823
FCGR2B	Fc Gamma Receptor IIb	P31994	0.557823
BCL10	BCL10 Immune Signaling Adaptor	O95999	0.557823
BMP6	Bone Morphogenetic Protein 6	P22004	0.557823
ITGA1	Integrin Subunit Alpha 1	P56199	0.557823
TIMELESS	Timeless Circadian Regulator	Q9UNS1	0.557823
IFNL1	Interferon Lambda 1	Q8IU54	0.557823
FCGR2C	Fc Gamma Receptor IIc (Gene/Pseudogene)	P31995	0.557823
H19	H19 Imprinted Maternally Expressed Transcript		0.557823
MIR33B	MicroRNA 33b		0.557823
ERV9-1	Endogenous Retrovirus Group 9 Member 1		0.557823
ZAP70	Zeta Chain Of T Cell Receptor Associated Protein Kinase 70	P43403	0.557823
IL21R	Interleukin 21 Receptor	Q9HBE5	0.557823
NCR3	Natural Cytotoxicity Triggering Receptor 3	O14931	0.557823
CMKLR1	Chemerin Chemokine-Like Receptor 1	Q99788	0.557823
PHB1	Prohibitin 1	P35232	0.557823
PURA	Purine Rich Element Binding Protein A	Q00577	0.557823
TNFRSF9	TNF Receptor Superfamily Member 9	Q07011	0.557823
SMOC1	SPARC Related Modular Calcium Binding 1	Q9H4F8	0.557823
LGALS13	Galectin 13	Q9UHV8	0.557823
DUSP8	Dual Specificity Phosphatase 8	Q13202	0.557823
CCL23	C-C Motif Chemokine Ligand 23	P55773	0.557823
GSK3B	Glycogen Synthase Kinase 3 Beta	P49841	0.557823
HIF1A	Hypoxia Inducible Factor 1 Subunit Alpha	Q16665	0.557823
HMGCR	3-Hydroxy-3-Methylglutaryl-CoA Reductase	P04035	0.557823
MAPK8	Mitogen-Activated Protein Kinase 8	P45983	0.483089
PRKCB	Protein Kinase C Beta	P05771	0.483089
B2M	Beta-2-Microglobulin	P61769	0.483089
RORA	RAR Related Orphan Receptor A	P35398	0.483089
CDH5	Cadherin 5	P33151	0.483089
CISH	Cytokine Inducible SH2 Containing Protein	Q9NSE2	0.483089
LCP1	Lymphocyte Cytosolic Protein 1	P13796	0.483089
VNN1	Vanin 1	O95497	0.483089
RBBP7	RB Binding Protein 7, Chromatin Remodeling Factor	Q16576	0.483089
OXA1L	OXA1L Mitochondrial Inner Membrane Insertase	Q15070	0.483089
EMCN	Endomucin	Q9ULC0	0.483089
PLA2G2E	Phospholipase A2 Group IIE	Q9NZK7	0.483089
PLA2G2F	Phospholipase A2 Group IIF	Q9BZM2	0.483089
MIR143	MicroRNA 143		0.483089
HNF1A-AS1	HNF1A Antisense RNA 1		0.483089
LOC126860552	BRD4-Independent Group 4 Enhancer GRCh37_chr9:285795-286994		0.483089
LOC130001437	ATAC-STARR-Seq Lymphoblastoid Silent Region 19722		0.483089
LOC130001438	ATAC-STARR-Seq Lymphoblastoid Silent Region 19723		0.483089
LOC130001439	ATAC-STARR-Seq Lymphoblastoid Active Region 28115		0.483089
LOC130001440	ATAC-STARR-Seq Lymphoblastoid Active Region 28116		0.483089
NR1H3	Nuclear Receptor Subfamily 1 Group H Member 3	Q13133	0.483089
NFATC2	Nuclear Factor Of Activated T Cells 2	Q13469	0.483089
GRHL2	Grainyhead Like Transcription Factor 2	Q6ISB3	0.483089
VNN2	Vanin 2	O95498	0.483089
EFHD2	EF-Hand Domain Family Member D2	Q96C19	0.483089
KRT6A	Keratin 6A	P02538	0.483089
AKT3	AKT Serine/Threonine Kinase 3	Q9Y243	0.39444
SOD1	Superoxide Dismutase 1	P00441	0.39444
GAPDH	Glyceraldehyde-3-Phosphate Dehydrogenase	P04406	0.39444
GLI3	GLI Family Zinc Finger 3	P10071	0.39444
MAPK3	Mitogen-Activated Protein Kinase 3	P27361	0.39444
NFATC1	Nuclear Factor Of Activated T Cells 1	O95644	0.39444
PSAP	Prosaposin	P07602	0.39444
DUSP1	Dual Specificity Phosphatase 1	P28562	0.39444
F2R	Coagulation Factor II Thrombin Receptor	P25116	0.39444
ARNT	Aryl Hydrocarbon Receptor Nuclear Translocator	P27540	0.39444
ABL2	ABL Proto-Oncogene 2, Non-Receptor Tyrosine Kinase	P42684	0.39444
ACY1	Aminoacylase 1	Q03154	0.39444
COL6A3	Collagen Type VI Alpha 3 Chain	P12111	0.39444
HLA-DPB1	Major Histocompatibility Complex, Class II, DP Beta 1	P04440	0.39444
SPP1	Secreted Phosphoprotein 1	P10451	0.39444
TBXT	T-Box Transcription Factor T	O15178	0.39444
CTNNA2	Catenin Alpha 2	P26232	0.39444
EPS15	Epidermal Growth Factor Receptor Pathway Substrate 15	P42566	0.39444
F2RL3	F2R Like Thrombin Or Trypsin Receptor 3	Q96RI0	0.39444
IL10RB	Interleukin 10 Receptor Subunit Beta	Q08334	0.39444
SERPINA3	Serpin Family A Member 3	P01011	0.39444
TEC	Tec Protein Tyrosine Kinase	P42680	0.39444
SCN7A	Sodium Voltage-Gated Channel Alpha Subunit 7	Q01118	0.39444
CXCL2	C-X-C Motif Chemokine Ligand 2	P19875	0.39444
KDSR	3-Ketodihydrosphingosine Reductase	Q06136	0.39444
SPN	Sialophorin	P16150	0.39444
CALB2	Calbindin 2	P22676	0.39444
IRAK2	Interleukin 1 Receptor Associated Kinase 2	O43187	0.39444
PADI3	Peptidyl Arginine Deiminase 3	Q9ULW8	0.39444
DNAH5	Dynein Axonemal Heavy Chain 5	Q8TE73	0.39444
ENTPD6	Ectonucleoside Triphosphate Diphosphohydrolase 6	O75354	0.39444
SETDB2	SET Domain Bifurcated Histone Lysine Methyltransferase 2	Q96T68	0.39444
TMEM184B	Transmembrane Protein 184B	Q9Y519	0.39444
MIR424	MicroRNA 424		0.39444
COL6A4P1	Collagen Type VI Alpha 4 Pseudogene 1		0.39444
NOTCH1	Notch Receptor 1	P46531	0.39444
MYC	MYC Proto-Oncogene, BHLH Transcription Factor	P01106	0.39444
CBL	Cbl Proto-Oncogene	P22681	0.39444
ATP2A2	ATPase Sarcoplasmic/Endoplasmic Reticulum Ca2+ Transporting 2	P16615	0.39444
YWHAE	Tyrosine 3-Monooxygenase/Tryptophan 5-Monooxygenase Activation Protein Epsilon	P62258	0.39444
ABCG2	ATP Binding Cassette Subfamily G Member 2 (JR Blood Group)	Q9UNQ0	0.39444
SQSTM1	Sequestosome 1	Q13501	0.39444
IL2RG	Interleukin 2 Receptor Subunit Gamma	P31785	0.39444
PARK7	Parkinsonism Associated Deglycase	Q99497	0.39444
SPTLC2	Serine Palmitoyltransferase Long Chain Base Subunit 2	O15270	0.39444
CD81	CD81 Molecule	P60033	0.39444
PEBP1	Phosphatidylethanolamine Binding Protein 1	P30086	0.39444
UBE2L3	Ubiquitin Conjugating Enzyme E2 L3	P68036	0.39444
ABHD5	Abhydrolase Domain Containing 5, Lysophosphatidic Acid Acyltransferase	Q8WTS1	0.39444
BSG	Basigin (Ok Blood Group)	P35613	0.39444
CD9	CD9 Molecule	P21926	0.39444
S1PR2	Sphingosine-1-Phosphate Receptor 2	O95136	0.39444
TRAF3IP2	TRAF3 Interacting Protein 2	O43734	0.39444
LIF	LIF Interleukin 6 Family Cytokine	P15018	0.39444
CLIC1	Chloride Intracellular Channel 1	O00299	0.39444
MAFB	MAF BZIP Transcription Factor B	Q9Y5Q3	0.39444
PDE7A	Phosphodiesterase 7A	Q13946	0.39444
PLSCR1	Phospholipid Scramblase 1	O15162	0.39444
ASGR1	Asialoglycoprotein Receptor 1	P07306	0.39444
RABGEF1	RAB Guanine Nucleotide Exchange Factor 1	Q9UJ41	0.39444
ABCC11	ATP Binding Cassette Subfamily C Member 11	Q96J66	0.39444
ANKRD1	Ankyrin Repeat Domain 1	Q15327	0.39444
BST2	Bone Marrow Stromal Cell Antigen 2	Q10589	0.39444
CD48	CD48 Molecule	P09326	0.39444
ETS2	ETS Proto-Oncogene 2, Transcription Factor	P15036	0.39444
NPTN	Neuroplastin	Q9Y639	0.39444
SLPI	Secretory Leukocyte Peptidase Inhibitor	P03973	0.39444
SRD5A3	Steroid 5 Alpha-Reductase 3	Q9H8P0	0.39444
CASZ1	Castor Zinc Finger 1	Q86V15	0.39444
CLCA2	Chloride Channel Accessory 2	Q9UQC9	0.39444
CXCR6	C-X-C Motif Chemokine Receptor 6	O00574	0.39444
HLX	H2.0 Like Homeobox	Q14774	0.39444
TNIP1	TNFAIP3 Interacting Protein 1	Q15025	0.39444
CXCL16	C-X-C Motif Chemokine Ligand 16	Q9H2A7	0.39444
PLXNB2	Plexin B2	O15031	0.39444
CDX1	Caudal Type Homeobox 1	P47902	0.39444
TOX	Thymocyte Selection Associated High Mobility Group Box	O94900	0.39444
UBE2V1	Ubiquitin Conjugating Enzyme E2 V1	Q13404	0.39444
MARCO	Macrophage Receptor With Collagenous Structure	Q9UEW3	0.39444
RGCC	Regulator Of Cell Cycle	Q9H4X1	0.39444
CXCL17	C-X-C Motif Chemokine Ligand 17	Q6UXB2	0.39444
PDZK1IP1	PDZK1 Interacting Protein 1	Q13113	0.39444
RNF39	Ring Finger Protein 39	Q9H2S5	0.39444
ATM	ATM Serine/Threonine Kinase	Q13315	0.278911
BCR	BCR Activator Of RhoGEF And GTPase	P11274	0.278911
CTSD	Cathepsin D	P07339	0.278911
PIK3CA	Phosphatidylinositol-4,5-Bisphosphate 3-Kinase Catalytic Subunit Alpha	P42336	0.278911
PROC	Protein C, Inactivator Of Coagulation Factors Va And VIIIa	P04070	0.278911
TEK	TEK Receptor Tyrosine Kinase	Q02763	0.278911
CDKN1A	Cyclin Dependent Kinase Inhibitor 1A	P38936	0.278911
CREB1	CAMP Responsive Element Binding Protein 1	P16220	0.278911
PTPN6	Protein Tyrosine Phosphatase Non-Receptor Type 6	P29350	0.278911
AGT	Angiotensinogen	P01019	0.278911
ANPEP	Alanyl Aminopeptidase, Membrane	P15144	0.278911
BCHE	Butyrylcholinesterase	P06276	0.278911
CACNA1B	Calcium Voltage-Gated Channel Subunit Alpha1 B	Q00975	0.278911
FASN	Fatty Acid Synthase	P49327	0.278911
MCL1	MCL1 Apoptosis Regulator, BCL2 Family Member	Q07820	0.278911
MMP13	Matrix Metallopeptidase 13	P45452	0.278911
RAC1	Rac Family Small GTPase 1	P63000	0.278911
RXRA	Retinoid X Receptor Alpha	P19793	0.278911
USP8	Ubiquitin Specific Peptidase 8	P40818	0.278911
CEBPA	CCAAT Enhancer Binding Protein Alpha	P49715	0.278911
HSPG2	Heparan Sulfate Proteoglycan 2	P98160	0.278911
MPL	MPL Proto-Oncogene, Thrombopoietin Receptor	P40238	0.278911
PLCD1	Phospholipase C Delta 1	P51178	0.278911
PRF1	Perforin 1	P14222	0.278911
PRKCH	Protein Kinase C Eta	P24723	0.278911
BACE1	Beta-Secretase 1	P56817	0.278911
CD3G	CD3 Gamma Subunit Of T-Cell Receptor Complex	P09693	0.278911
CNR1	Cannabinoid Receptor 1	P21554	0.278911
CTCF	CCCTC-Binding Factor	P49711	0.278911
CTSS	Cathepsin S	P25774	0.278911
FAP	Fibroblast Activation Protein Alpha	Q12884	0.278911
IL1RAP	Interleukin 1 Receptor Accessory Protein	Q9NPH3	0.278911
MAG	Myelin Associated Glycoprotein	P20916	0.278911
NR1H2	Nuclear Receptor Subfamily 1 Group H Member 2	P55055	0.278911
S100B	S100 Calcium Binding Protein B	P04271	0.278911
SEMA4D	Semaphorin 4D	Q92854	0.278911
SPTLC1	Serine Palmitoyltransferase Long Chain Base Subunit 1	O15269	0.278911
CANX	Calnexin	P27824	0.278911
CD163	CD163 Molecule	Q86VB7	0.278911
COL6A1	Collagen Type VI Alpha 1 Chain	P12109	0.278911
CTNND1	Catenin Delta 1	O60716	0.278911
FMO3	Flavin Containing Dimethylaniline Monoxygenase 3	P31513	0.278911
FZD5	Frizzled Class Receptor 5	Q13467	0.278911
KMO	Kynurenine 3-Monooxygenase	O15229	0.278911
TYRP1	Tyrosinase Related Protein 1	P17643	0.278911
BID	BH3 Interacting Domain Death Agonist	P55957	0.278911
CPOX	Coproporphyrinogen Oxidase	P36551	0.278911
GLO1	Glyoxalase I	Q04760	0.278911
PPP3CB	Protein Phosphatase 3 Catalytic Subunit Beta	P16298	0.278911
TGIF1	TGFB Induced Factor Homeobox 1	Q15583	0.278911
UGCG	UDP-Glucose Ceramide Glucosyltransferase	Q16739	0.278911
ACP1	Acid Phosphatase 1	P24666	0.278911
CHRNA7	Cholinergic Receptor Nicotinic Alpha 7 Subunit	P36544	0.278911
CST3	Cystatin C	P01034	0.278911
FZD9	Frizzled Class Receptor 9	O00144	0.278911
PPM1A	Protein Phosphatase, Mg2+/Mn2+ Dependent 1A	P35813	0.278911
TOP3A	DNA Topoisomerase III Alpha	Q13472	0.278911
CD1D	CD1d Molecule	P15813	0.278911
CHSY1	Chondroitin Sulfate Synthase 1	Q86X52	0.278911
CRABP2	Cellular Retinoic Acid Binding Protein 2	P29373	0.278911
FADS1	Fatty Acid Desaturase 1	O60427	0.278911
FZD10	Frizzled Class Receptor 10	Q9ULW2	0.278911
IL1RL2	Interleukin 1 Receptor Like 2	Q9HB29	0.278911
POU2F1	POU Class 2 Homeobox 1	P14859	0.278911
SEMA4A	Semaphorin 4A	Q9H3S1	0.278911
TCF7	Transcription Factor 7	P36402	0.278911
THBS4	Thrombospondin 4	P35443	0.278911
MANF	Mesencephalic Astrocyte Derived Neurotrophic Factor	P55145	0.278911
UBR5	Ubiquitin Protein Ligase E3 Component N-Recognin 5	O95071	0.278911
DDX17	DEAD-Box Helicase 17	Q92841	0.278911
MX1	MX Dynamin Like GTPase 1	P20591	0.278911
PTGER1	Prostaglandin E Receptor 1	P34995	0.278911
SEMA6A	Semaphorin 6A	Q9H2E6	0.278911
SERPINB1	Serpin Family B Member 1	P30740	0.278911
ACKR2	Atypical Chemokine Receptor 2	O00590	0.278911
CD164	CD164 Molecule	Q04900	0.278911
GOLPH3	Golgi Phosphoprotein 3	Q9H4A6	0.278911
IL18BP	Interleukin 18 Binding Protein	O95998	0.278911
MRC1	Mannose Receptor C-Type 1	P22897	0.278911
CPQ	Carboxypeptidase Q	Q9Y646	0.278911
PADI1	Peptidyl Arginine Deiminase 1	Q9ULC6	0.278911
STARD7	StAR Related Lipid Transfer Domain Containing 7	Q9NQZ5	0.278911
ASPRV1	Aspartic Peptidase Retroviral Like 1	Q53RT3	0.278911
DNAH8	Dynein Axonemal Heavy Chain 8	Q96JB1	0.278911
IL27	Interleukin 27	Q8NEV9	0.278911
OXER1	Oxoeicosanoid Receptor 1	Q8TDS5	0.278911
SAA2	Serum Amyloid A2	P0DJI9	0.278911
SENP5	SUMO Specific Peptidase 5	Q96HI0	0.278911
SLC25A17	Solute Carrier Family 25 Member 17	O43808	0.278911
SYTL4	Synaptotagmin Like 4	Q96C24	0.278911
ADPRH	ADP-Ribosylarginine Hydrolase	P54922	0.278911
CD300C	CD300c Molecule	Q08708	0.278911
DDT	D-Dopachrome Tautomerase	P30046	0.278911
NOL8	Nucleolar Protein 8	Q76FK4	0.278911
UCN	Urocortin	P55089	0.278911
CROCC	Ciliary Rootlet Coiled-Coil, Rootletin	Q5TZA2	0.278911
ELOF1	Elongation Factor 1	P60002	0.278911
CD300LB	CD300 Molecule Like Family Member B	A8K4G0	0.278911
GZMK	Granzyme K	P49863	0.278911
MAP6	Microtubule Associated Protein 6	Q96JE9	0.278911
CD300E	CD300e Molecule	Q496F6	0.278911
NWD1	NACHT And WD Repeat Domain Containing 1	Q149M9	0.278911
KLHDC1	Kelch Domain Containing 1	Q8N7A1	0.278911
UCN2	Urocortin 2	Q96RP3	0.278911
DHRS7	Dehydrogenase/Reductase 7	Q9Y394	0.278911
SDAD1	SDA1 Domain Containing 1	Q9NVU7	0.278911
TMEM108	Transmembrane Protein 108	Q6UXF1	0.278911
CD300LD	CD300 Molecule Like Family Member D	Q6UXZ3	0.278911
MIR29A	MicroRNA 29a		0.278911
MIR34A	MicroRNA 34a		0.278911
MIR34C	MicroRNA 34c		0.278911
MIR155HG	MIR155 Host Gene	C0HMA1	0.278911
MIR210	MicroRNA 210		0.278911
MIR124-1	MicroRNA 124-1		0.278911
MIR19A	MicroRNA 19a		0.278911
MIR375	MicroRNA 375		0.278911
MIR18A	MicroRNA 18a		0.278911
PAPPA-AS1	PAPPA Antisense RNA 1	Q5QFB9	0.278911
MIR100HG	Mir-100-Let-7a-2-Mir-125b-1 Cluster Host Gene		0.278911
MIR323A	MicroRNA 323a		0.278911
ERVK13-1	Endogenous Retrovirus Group K13 Member 1	Q9NX77	0.278911
SNORD15A	Small Nucleolar RNA, C/D Box 15A		0.278911
NIFK-AS1	NIFK Antisense RNA 1		0.278911
NPHP3-AS1	NPHP3 Antisense RNA 1		0.278911
BANCR	BRAF-Activated Non-Protein Coding RNA		0.278911
CYLD-AS1	CYLD Antisense RNA 1		0.278911
SNORD44	Small Nucleolar RNA, C/D Box 44		0.278911
TRP-AGG2-5	TRNA-Pro (Anticodon AGG) 2-5		0.278911
TRE-TTC3-1	TRNA-Glu (Anticodon TTC) 3-1		0.278911
MIR1248	MicroRNA 1248		0.278911
TRP-AGG2-6	TRNA-Pro (Anticodon AGG) 2-6		0.278911
RPL21P119	Ribosomal Protein L21 Pseudogene 119		0.278911
RPS14P8	Ribosomal Protein S14 Pseudogene 8		0.278911
RPL17P2	Ribosomal Protein L17 Pseudogene 2		0.278911
SETDB2-PHF11	SETDB2-PHF11 Readthrough		0.278911
TRV-CAC11-2	TRNA-Val (Anticodon CAC) 11-2		0.278911
LOC107880064	IVL Promoter Region		0.278911

## Sheet: Supplementary Table 4
Supplementary Table 4. Overlapping genes of TR and AD
Genes
ACP1
ADORA3
AR
ATP12A
BACE1
BCHE
CHRM2
DHCR7
FABP5
HMGCR
HSD11B1
HSD11B2
MAPK3
NOS2
NR1H2
NR1H3
PPARD
PPARG
PRKCH
PTPN11
PTPN6
RORA
SERPINA6
SLC6A4
VDR

## Sheet: Supplementary Table 5
Supplementary Table 5. Centrality scores of the top 10 hub genes identified by cytoHubba
Rank	Degree		Betweenness centrality		Closeness centrality
	Gene	Score	Gene	Score	Gene	Score
1	PPARG	13	PPARG	138.457	PPARG	16
2	MAPK3	9	MAPK3	63.519	MAPK3	14
3	PPARD	8	HMGCR	62.852	PPARD	13.333
4	HMGCR	8	PTPN11	40.5	HMGCR	13.333
5	HSD11B1	5	CYP27B1	27.124	HSD11B1	11.667
6	BACE1	5	HSD11B1	25.424	BACE1	11.667
7	CYP27B1	5	PPARD	22.786	CYP27B1	11.5
8	NR1H3	4	BACE1	20.4	PTPN11	10.833
9	PTPN11	4	SERPINA6	4.352	NR1H3	10.833
10	HSD11B2	3	HSD11B2	2.9	SERPINA6	10.333

## Sheet: Supplementary Table 6
Supplementary Table 6. GO functional enrichment of TR in the DAVID database
Category	Term	Count	%	PValue	Genes	List Total	Pop Hits	Pop Total	Fold Enrichment	Bonferroni	Benjamini	FDR	Enrichment score
GOTERM_BP_DIRECT	GO:0030522~intracellular receptor signaling pathway	7	28	1.57654e-12	AR, VDR, NR1H2, NR1H3, PPARG, RORA, PPARD	25	32	19478	170.433	8.16636e-10	8.16647e-10	7.92999e-10	11.8023
GOTERM_BP_DIRECT	GO:0009755~hormone-mediated signaling pathway	5	20	1.74104e-07	NR1H2, NR1H3, PTPN11, PPARG, PPARD	25	41	19478	95.0146	9.01817e-05	4.50929e-05	4.37871e-05	6.75919
GOTERM_BP_DIRECT	GO:0010887~negative regulation of cholesterol storage	4	16	2.69444e-07	NR1H2, NR1H3, PPARG, PPARD	25	11	19478	283.316	0.000139562	4.6524e-05	4.51768e-05	6.56953
GOTERM_BP_DIRECT	GO:0042789~mRNA transcription by RNA polymerase II	4	16	2.74116e-05	VDR, NR1H2, NR1H3, PPARG	25	48	19478	64.9267	0.0140991	0.00300123	0.00291432	4.56207
GOTERM_BP_DIRECT	GO:0032376~positive regulation of cholesterol transport	3	12	3.04408e-05	NR1H2, NR1H3, PPARG	25	7	19478	333.909	0.0156449	0.00300123	0.00291432	4.51654
GOTERM_BP_DIRECT	GO:0050728~negative regulation of inflammatory response	5	20	3.53006e-05	NR1H2, NR1H3, PPARG, RORA, PPARD	25	154	19478	25.2961	0.0181198	0.00300123	0.00291432	4.45222
GOTERM_BP_DIRECT	GO:0060336~negative regulation of type II interferon-mediated signaling pathway	3	12	4.05572e-05	NR1H2, NR1H3, PPARG	25	8	19478	292.17	0.0207899	0.00300123	0.00291432	4.39193
GOTERM_BP_DIRECT	GO:0010745~negative regulation of macrophage derived foam cell differentiation	3	12	0.000131217	NR1H2, NR1H3, PPARG	25	14	19478	166.954	0.0657159	0.00849628	0.00825025	3.88201
GOTERM_BP_DIRECT	GO:0030154~cell differentiation	7	28	0.000180179	PRKCH, VDR, NR1H2, NR1H3, PTPN6, PPARG, PPARD	25	713	19478	7.64914	0.0891174	0.0103703	0.01007	3.7443
GOTERM_BP_DIRECT	GO:0006629~lipid metabolic process	5	20	0.000275013	FABP5, NR1H2, NR1H3, PPARG, PPARD	25	262	19478	14.8687	0.132792	0.0142457	0.0138331	3.56065
GOTERM_CC_DIRECT	GO:0090575~RNA polymerase II transcription regulator complex	4	16	0.000400544	VDR, NR1H2, NR1H3, PPARG	25	126	20795	26.4063	0.032705	0.0332451	0.0320435	3.39735
GOTERM_CC_DIRECT	GO:0000785~chromatin	7	28	0.0014879	AR, VDR, NR1H2, NR1H3, PPARG, RORA, PPARD	25	1133	20795	5.1391	0.116256	0.0617478	0.0595159	2.82743
GOTERM_CC_DIRECT	GO:0005654~nucleoplasm	12	48	0.00339922	AR, NOS2, FABP5, VDR, NR1H2, NR1H3, PTPN6, PTPN11, PPARG, RORA, PPARD, MAPK3	25	4107	20795	2.43039	0.24619	0.094045	0.0906458	2.46862
GOTERM_CC_DIRECT	GO:0005829~cytosol	13	52	0.0156928	PRKCH, NOS2, VDR, NR1H2, NR1H3, PTPN11, ATP12A, AR, FABP5, PTPN6, PPARG, ACP1, MAPK3	25	5713	20795	1.89277	0.730943	0.260501	0.251085	1.8043
GOTERM_CC_DIRECT	GO:0043235~receptor complex	3	12	0.0257289	VDR, NR1H3, PPARG	25	217	20795	11.4995	0.885072	0.305071	0.294044	1.58958
GOTERM_CC_DIRECT	GO:0005737~cytoplasm	12	48	0.0578574	AR, PRKCH, NOS2, FABP5, VDR, NR1H2, NR1H3, PTPN6, PTPN11, PPARG, ACP1, MAPK3	25	6004	20795	1.66249	0.992893	0.480216	0.462859	1.23764
GOTERM_CC_DIRECT	GO:0005634~nucleus	12	48	0.0745354	AR, NOS2, FABP5, VDR, NR1H2, NR1H3, PTPN6, PTPN11, PPARG, RORA, PPARD, MAPK3	25	6244	20795	1.59859	0.998386	0.515537	0.496903	1.12764
GOTERM_CC_DIRECT	GO:0005789~endoplasmic reticulum membrane	4	16	0.154342	HSD11B1, HSD11B2, HMGCR, DHCR7	25	1186	20795	2.8054	0.999999	0.854026	0.823157	0.811516
GOTERM_CC_DIRECT	GO:0042734~presynaptic membrane	3	12	0.0126937	CHRM2, ADORA3, SLC6A4	25	149	20795	16.7477	0.653656	0.260501	0.251085	1.89641
GOTERM_CC_DIRECT	GO:0045202~synapse	4	16	0.0222772	CHRM2, FABP5, ADORA3, SLC6A4	25	529	20795	6.2896	0.845864	0.305071	0.294044	1.65214
GOTERM_MF_DIRECT	GO:0004879~nuclear receptor activity	7	28	4.73217e-11	AR, VDR, NR1H2, NR1H3, PPARG, RORA, PPARD	25	54	19253	99.8304	7.14558e-09	7.14558e-09	6.5304e-09	10.3249
GOTERM_MF_DIRECT	GO:0043565~sequence-specific DNA binding	7	28	3.03719e-06	AR, VDR, NR1H2, NR1H3, PPARG, RORA, PPARD	25	341	19253	15.8089	0.000458512	0.000229308	0.000209566	5.51753
GOTERM_MF_DIRECT	GO:0001223~transcription coactivator binding	4	16	3.01975e-05	AR, PPARG, RORA, PPARD	25	49	19253	62.8669	0.00454951	0.000911965	0.000833451	4.52003
GOTERM_MF_DIRECT	GO:0046965~nuclear retinoid X receptor binding	3	12	0.000225093	VDR, NR1H2, PPARG	25	18	19253	128.353	0.0334216	0.00566485	0.00517714	3.64764
GOTERM_MF_DIRECT	GO:0003700~DNA-binding transcription factor activity	6	24	0.000809384	AR, VDR, NR1H2, PPARG, RORA, PPARD	25	610	19253	7.57495	0.115087	0.0174596	0.0159564	3.09185
GOTERM_MF_DIRECT	GO:0000978~RNA polymerase II cis-regulatory region sequence-specific DNA binding	7	28	0.00266206	AR, VDR, NR1H2, NR1H3, PPARG, RORA, PPARD	25	1176	19253	4.58405	0.331359	0.0401971	0.0367365	2.57478
GOTERM_MF_DIRECT	GO:0000981~DNA-binding transcription factor activity, RNA polymerase II-specific	7	28	0.00373022	AR, VDR, NR1H2, NR1H3, PPARG, RORA, PPARD	25	1258	19253	4.28525	0.431251	0.0512057	0.0467973	2.42827
GOTERM_MF_DIRECT	GO:0003677~DNA binding	7	28	0.00878397	AR, VDR, NR1H2, NR1H3, PPARG, RORA, PPARD	25	1500	19253	3.59389	0.736114	0.0828987	0.0757617	2.05631
GOTERM_MF_DIRECT	GO:0008270~zinc ion binding	8	32	0.0146063	AR, PRKCH, VDR, NR1H2, NR1H3, PPARG, RORA, PPARD	25	2187	19253	2.81708	0.891587	0.129738	0.118568	1.83546
GOTERM_MF_DIRECT	GO:0001228~DNA-binding transcription activator activity, RNA polymerase II-specific	4	16	0.0231374	AR, NR1H2, NR1H3, PPARG	25	497	19253	6.19815	0.970836	0.183882	0.168051	1.63568

## Sheet: Supplementary Table 7
Supplementary Table 7. KEGG pathways of TR in the DAVID database
Category	Term	Count	%	PValue	Genes	List Total	Pop Hits	Pop Total	Fold Enrichment	Bonferroni	Benjamini	FDR	Enrichment score
KEGG_PATHWAY	hsa03320:PPAR signaling pathway	4	16	0.000925462	FABP5, NR1H3, PPARG, PPARD	23	76	8534	19.5286	0.135293	0.0726487	0.0726487	3.03364
KEGG_PATHWAY	hsa05200:Pathways in cancer	5	20	0.0448542	AR, NOS2, PPARG, PPARD, MAPK3	23	533	8534	3.48071	0.999257	0.782457	0.782457	1.3482
KEGG_PATHWAY	hsa04148:Efferocytosis	7	28	2.06056e-06	NR1H2, NR1H3, PTPN6, PTPN11, PPARG, PPARD, MAPK3	23	157	8534	16.5433	0.000323456	0.000323508	0.000323508	5.68601
KEGG_PATHWAY	hsa04931:Insulin resistance	3	12	0.0316201	NR1H2, NR1H3, PTPN11	23	109	8534	10.2122	0.993556	0.7627	0.7627	1.50004
KEGG_PATHWAY	hsa05235:PD-L1 expression and PD-1 checkpoint pathway in cancer	3	12	0.0221569	PTPN6, PTPN11, MAPK3	23	90	8534	12.3681	0.970334	0.739707	0.739707	1.65449
KEGG_PATHWAY	hsa04650:Natural killer cell mediated cytotoxicity	3	12	0.0360075	PTPN6, PTPN11, MAPK3	23	117	8534	9.51394	0.996841	0.7627	0.7627	1.44361
KEGG_PATHWAY	hsa04660:T cell receptor signaling pathway	3	12	0.0388637	PTPN6, PTPN11, MAPK3	23	122	8534	9.12402	0.998017	0.7627	0.7627	1.41046
KEGG_PATHWAY	hsa05130:Pathogenic Escherichia coli infection	3	12	0.095339	PTPN6, PTPN11, MAPK3	23	203	8534	5.4834	1	1	1	1.02073
KEGG_PATHWAY	hsa05205:Proteoglycans in cancer	3	12	0.0961362	PTPN6, PTPN11, MAPK3	23	204	8534	5.45652	1	1	1	1.01711

## Sheet: Supplementary Table 8
Supplementary Table 8. List of primer sequences for mouse and human
Gene		Sequence (Forward 5’-3’)	Sequence (Reverse 5’-3’)
mouse	TARC/CCL17	TGCCATCGTGTTTCTGACTG	ATGGCCTTGGGTTTTTCACC
	RANTES/CCL5	CCTGCTGCTTTGCCTACCTCTC	ACACACTTGGCGGTTCCTTCGA
	MDC/CCL22	TCATGGCTACCCTGCGTGTC	CCTTCACTAAACGTGGCAGAG
	GAPDH	CCCACTCTTCCACCTTCGAT	CCACCACCCTGTTGCTGTAG
human	TARC/CCL17	TTCTCTGCAGCACATCCACGCA	CTGGAGCAGTCCTCAGATGTCT
	RANTES/CCL5	CCTGCTGCTTTGCCTACATTGC	ACACACTTGGCGGTTCTTTCGG
	MDC/CCL22	AGGACAGAGCATGGCTCGCCTACAGA	TAATGGCAGGGAGGTAGGGCTCCTGA
	GAPDH	GTCTCCTCTGACTTCAACAGCG	ACCACCCTGTTGCTGTAGCCAA
